# Supplementary material for: Fruits and vegetables intake improves birth outcomes of women with gestational diabetes mellitus and hypertensive disorders of pregnancy
Source: BMC Nutr. 2024 Jan 2;10:2. doi: 10.1186/s40795-023-00814-w (PMC10763264; doi:10.1186/s40795-023-00814-w)
Supplement: Supplementary file 1 — Supplementary Material 1: Study Data [file 40795_2023_814_MOESM1_ESM.xlsx]

## Sheet: Data
locat_ses	age	agegp	educa	relgn	ethnc	marst	occup	occup_1	occup_2	fpreg	npreg	gravida	ancmt	ancmt_gp	ancno	ancno_gp	smoke	smkpg	smkfq	alc	alcpg	alcfq	suppl	suppltyp	supplrg	cookpr	cook	cookpg	cookfq	cookdu	cooktm	cookpl	cookpl_1	hap	hap_stack	hap_1	hap_2	hap_3	hap_garb	fuel	fuel_1	fuel_2	fuelp	fuelm	chmny	vent	garb	garbpg	garbpg_1
1	16	1	3	1	1	1	10		10	1		0	5	2	7	1	2			2			1	1	2	2	1																				2		0
1	40	4	3	1	1	2	6		6	2	3	3	1	1	5	1	2			1	2	2	1	1	1	1		3	8	2	4	1	3	20	1				1	7	3		1		2	3	1	1	1
1	19	1	2	1	1	2	9		8	1		0	1	1	8	0	2			2			1	4	1	1		3	7	2	4	0	0	16	1					7	3		1		2		2		0
1	26	2	5	1	1	2	7		7	1		0	1	1	12	0	2			2			1	4	1	1		3	8	2	1	1	2	16					1	2	1	0			1	2	1	1	1
1	35	3	2	1	1	2	6		6	2	2	2	3	1	7	1	2			2			1	3	1	1		1	8	2	4	1	1	16					1	2	1	0			1	1	1	1	1
1	33	3	5	1	2	2	9		8	1		0	3	1	3	1	2			1	2		1	4	1	1		1	8	1	2	0	0	12		1	1			3	2	1			2		1	2	0
1	36	3	4	2	2	1	2		2	2	3	3	2	1	5	1	2			2			1	3	1	1		3	7	2	4	0	0	16	0	0	0	0	0	2	1	0			2		2		0
2	24	2	5	1	1	2	11	nursing	11	1		0	1	1	9	0	2			2			1	3	1	2	4																		2		2		0
1	24	2	1	2	1	1	3		3	2	1	1	4	2	4	1	2			2			1	4	1	1		3	5	2	2	0	0	12		1	1		1	3	2	1			2		1	1	1
1	21	2	3	2	4	2	2		2	1		0	2	1	1	1	2			2			1	4	1	1		1	8	1	4	1	1	15	0	0	0	0	0	2	1	0		15kg	2	1	2		0
1	26	2	3	1	1	2	1		1	2	3	3	4	2	4	1	2			2			1	2	1	2	5																		2		2		0
2	26	2	3	1	1	1	2		2	1		0	3	1	7	1	2			2			1	4	1	2	2																	1 bag	2		2		0
1	21	2	3	2	4	2	1		1	1		0	3	1	2	1	2			2			1	1	1	2	5																	12kg	2		2		0
2	24	2	5	2	1	2	6		6	1		0	3	1	2	1	2			1	2		1	2	1	2	5																				2		0
2	34	3	5	1	1	2	9		8	1		0	3	1	2	1	2			2			1	4	1	2	5																				2		0
3	26	2	4	2	4	2	2		2	1		0	3	1	2	1	2			2			1	3	1	2	5																				2		0
2	24	2	4	1	4	2	2		2	2	2	2	3	1	2	1	2			2			1	4	1	2	1																				2		0
1	40	4	3	1	1	2	8		8	2	2	2	3	1	9	0	2			2			1	3	1	1		2	5	2	2	0	0	11		1	1			3	2	1		1 bag	2		2		0
1	37	3	3	1	1	2	1		1	2	2	2	3	1	11	0	2			2			1	3	1	2	4												1								1	1	1
1	32	3	4	1	1	2	1		1	2	1	1	4	2	8	0	2			2			1	1	2	2	0																				2		0
1	25	2	4	1	1	2	9		8	1		0	3	1	6	1	2			2			1	2	2	2	0																				2		0
1	27	2	5	2	5	2	6		6	1		0	5	2	3	1	2			2			1	2	1	1		3	8	2	2	1	2	17	0	0	0	0	0	2	1	0		15kg	2	2	2		0
1	32	3	4	1	1	2	6		6	2	2	2	2	1	8	0	2			2			1	2	1	1		3	7	1	4	1	2	17	0	0	0	0	0	2	1	0		15kg	2	2	1	2	0
1	29	2	5	1	1	2	12	teaching	12	2	1	1	4	2	8	0	2			2			1	2	1	1		3	8	1	4	1	3	19	0	0	0	0	0	2	1	0		12kg	2	3	2		0
1	27	2	3	1	1	2	1		1	1		0	2	1	7	1	2			2			1	2	1	2	1																				2		0
1	34	3	3	1	1	2	6		6	2	2	2	3	1	7	1	2			2			1	2	1	1		3	7	2	4	0	0	16		1	1		1	9	2	1	3		2		1	1	1
3	28	2	5	2	5	2	11	nurse	11	2	2	2	7	3	8	0	2			2			1	2	1	1		3	7	2	4	1	3	19	0	0	0	0	0	2	1	0		15kg	2	3	2		0
1	29	2	5	1	1	3	11	nurse	11	1		0	2	1	7	1	2			2			1	2	1	1		3	7	2	4	1	3	19					1	2	1	0			2	3	1	1	1
1	26	2	5	1	1	2	11	nurse	11	1		0	3	1	9	0	2			2			1	2	1	1		3	7	2	4	1	4	20	1				1	7	3		1		2	4	1	1	1
1	32	3	3	1	1	2	1		1	1		0	3	1	8	0	2			2			1	2	1	1		2	7	2	4	1	3	18					1	2	1	0			2	3	1	1	1
1	34	3	3	1	1	2	2		2	2	4	3	3	1	8	0	2			2			1	1	2	1		3	8	2	4	1	3	20	1					7	3		1		2	3	2		0
3	27	2	4	1	1	2	1		1	1		0	2	1	6	1	2			2			1	3	1	1		3	7	1	4	1	2	17	0	0	0	0	0	2	1	0		15kg	2	2	2		0
1	32	3	5	1	1	2	6		6	2	1	1	2	1	8	0	2			2			1	3	1	1		3	8	2	4	1	2	19	0	0	0	0	0	2	1	0		12kg	2	2	2		0
1	31	3	3	1	1	2	1		1	2	1	1	4	2	6	1	2			2			1	2	1	1		3	7	2	4	1	1	17	0	0	0	0	0	2	1	0		15kg	2	1	2		0
1	28	2	3	1	1	2	6		6	2	3	3	2	1	5	1	2			2			1	3	1	1		3	7	2	4	1	2	18					1	2	1	0		15kg	2	2	1	1	1
1	27	2	4	1	1	2	2		2	2	2	2	4	2	7	1	2			2			1	3	1	1		3	7	2	4	1	1	17	0	0	0	0	0	2	1	0			2	1	2		0
1	30	3	1	2	5	3	1		1	2	1	1	5	2	4	1	2			2			1	1	1	1		3	8	2	4	0	0	17		1	1		1	3	2	1		0.5bag	2		1	1	1
1	32	3	5	1	3	2	7		7	2	2	2	3	1	8	0	2			2			1	2	1	1		3	7	2	4	1	2	18	0	0	0	0	0	2	1	0		12kg	2	2	2		0
1	28	2	4	1	2	2	6		6	2	1	1	2	1	11	0	2			2			1	3	1	1		3	9	2	4	1	1	19	0	0	0	0	0	2	1	0		15kg	2	1	2		0
1	31	3	5	1	3	2	11	midwife	11	1		0	5	2	8	0	2			2			1	3	1	1		2	8	2	4	0	0	16	0	0	0	0	0	2	1	0		12kg	2		2		0
1	27	2	4	1	1	2	6		6	1		0	5	2	4	1	2			2			1	3	1	1		3	7	2	4	1	2	18		1	1			3	2	1		1bag	2	2	2		0
1	44	4	5	1	1	2	11	nurse	11	1		0	2	1	5	1	2			2			1	2	1	2	3																		2		2		0
1	31	3	5	1	1	2	6		6	2	1	1	2	1	8	0	2			2			1	4	1	1		3	8	2	4	1	2	19	1					7	3		1		2	2	2		0
2	32	3	5	1	1	2	12	teaching	12	1		0	2	1	9	0	2			2			1	4	1	1		2	8	2	4	1	2	18	0	0	0	0	0	2	1	0		15kg	2	2	2		0
1	34	3	4	1	1	2	9		8	2	2	2	3	1	4	1	2			2			1	2	1	2	5																		2		2		0
2	40	4	5	1	1	2	11	nurse	11	2	2	2	2	1	8	0	2			2			1	4	1	1		1	8	2	4	1	2	17	0	0	0	0	0	2	1	0		15kg	2	2	2		0
2	27	2	5	1	1	2	11	nurse	11	1		0	4	2	8	0	2			2			1	3	1	1		2	9	2	1	1	2	16					1	2	1	0		12kg	2	2	1	1	1
1	28	2	5	1	1	1	7		7	2	1	1	2	1	7	1	2			2			1	4	1	1		3	1	4	2	1	2	12					1	2	1	0		15kg	2	2	1	1	1
2	27	2	4	1	1	2	6		6	1		0	3	1	7	1	2			2			1	2	1	1		3	8	2	4	0	0	17	0	0	0	0	0	2	1	0		15kg	2		2		0
1	26	2	4	1	1	3	2		2	2	2	2	3	1	7	1	2			2			1	2	1	2	3																		2		2		0
1	30	3	3	1	5	2	6		6	2	2	2	4	2	5	1	2			2			1	3	1	1		3	8	3	2	1	3	19	0	0	0	0	0	2	1	0		12kg	2	3	2		0
1	26	2	4	1	1	2	6		6	1		0	3	1	7	1	2			2			1	3	1	2	3																		2		2		0
1	29	2	4	2	5	2	6		6	1		0	4	2	6	1	2			2			1	3	1	2	0																		2		2		0
2	40	4	4	1	5	2	7		7	2	1	1	2	1	11	0	2			2			1	2	1	1		3	8	2	4	1	3	20	0	0	0	0	0	2	1	0		15kg	2	3	2		0
1	37	3	3	1	2	2	1		1	1		0	3	1	8	0	2			2			1	2	1	1		3	8	3	4	1	2	20		1		1		3	2	1		1bag	2	2	2		0
1	25	2	4	2	5	1	9		8	1		0	1	1	9	0	2			2			1	4	1	1		3	8	2	4	1	1	18	1				1	7	3		1	12kg, 0.5bag	2	1	1	1	1
1	33	3	4	1	1	2	2		2	1		0	3	1	7	1	1	2	1	2			1	4	1	1		3	1	2	2	1	2	10		1	1			3	2	1		1bag	2	2	2		0
1	30	3	5	1	1	1	8		8	2	2	2	2	1	8	0	2			2			1	3	1	1		3	8	2	2	0	0	15	0	0	0	0	0	2	1	0		12kg	2		2		0
1	38	3	5	1	1	2	7		7	2	2	2	3	1	6	1	2			2			1	4	1	1		3	1	2	2	1	3	11					1	2	1	0		15kg	2	3	1	1	1
1	29	2	5	1	1	2	12	teacher	12	2	1	1	4	2	7	1	2			2			1	3	1	1		3	7	1	4	1	2	17		1	1		1	8	4		2		2	2	1	1	1
1	40	4	1	1	1	2	2		2	2	2	2	4	2	14	0	2			2			1	4	1	1		3	8	2	2	0	0	15		1	1		1	4	2	1			2		1	1	1
1	35	3	4	1	3	2	1		1	2	3	3	4	2	4	1	2			2			1	3	1	2	5																		2		2		0
1	21	2	4	2	1	1	9		8	1		0	3	1	8	0	2			2			1	4	1	1		3	1	2	2	0	0	8		1	1		1	3	2	1			2		1	1	1
1	33	3	4	2	1	2	6		6	2	2	2	6	2	8	0	2			2			1	4	1	1		3	8	2	2	0	0	15					1	2	1	0		1.5bag	2		1	1	1
3	27	2	5	1	2	2	7		7	2	1	1	3	1	7	1	2			2			1	4	1	1		3	1	2	2	1	3	11					1	2	1	0		15kg	2	3	1	1	1
1	23	2	3	3	1	3	9		8	2	1	1	3	1	6	1	2			2			1	4	1	1		2	1	2	2	0	0	7		1	1		1	4	2	1			2		1	1	1
1	31	3	4	1	1	2	8		8	1		0	2	1	7	1	2			2			1	4	1	1		3	1	2	2	0	0	8		1	1		1	4	2	1			2		1	1	1
2	30	3	4	1	1	2	8		8	2	2	2	3	1	8	0	2			2			1	4	1	1		3	1	2	2	1	2	10					1	2	1	0		15kg	2	2	1	1	1
2	24	2	5	1	1	2	10	student	10	1		0	1	1	12	0	2			2			1	3	1	1		3	8	2	4	1	2	19	1					7	3		1	15kg, half bag	2	2	2		0
1	23	2	2	1	1	2	9		8	2	1	1	2	1	8	0	2			2			1	2	1	1		3	7	2	4	1	4	20		1		1		3	2	1			2	4	2		0
1	34	3	5	1	1	2	11	nurse	11	1		0	2	1	6	1	2			2			1	1	1	1		3	8	2	4	0	0	17	0	0	0	0	0	2	1	0		12kg	2		2		0
1	26	2	5	1	1	2	7		7	1		0	2	1	9	0	2			2			1	3	1	1		3	1	2	4	1	2	12	0	0	0	0	0	2	1	0		12kg	2	2	2		0
1	27	2	5	1	1	2	11	midwife	11	2	1	1	6	2	5	1	2			2			1	2	1	1		2	8	2	4	1	2	18	0	0	0	0	0	2	1	0		15kg	2	2	1	2	0
1	28	2	5	1	1	2	7		7	1		0	2	1	7	1	2			2			1	4	1	1		3	1	2	2	1	1	9	0	0	0	0	0	2	1	0		15kg	2	1	2		0
1	27	2	5	1	1	2	11	midwife	11	1		0	2	1	8	0	2			2			1	3	1	1		3	7	2	4	1	2	18	0	0	0	0	0	2	1	0		15kg	2	2	2		0
1	40	4	3	1	1	2	1		1	2	2	2	1	1	9	0	2			2			2			1		2	8	1	0.5	1	3	14.5	1				1	7	3		1	12kg, 0.5bag	2	3	1	1	1
1	34	3	1	1	1	2	6		6	2	3	3	2	1	4	1	2			2			1	2	1	2	5																		2		2		0
1	24	2	3	1	1	2	2		2	1		0	4	2	5	1	2			2			1	2	1	1		3	8	1	2	0	0	14		1	1			3	2	1		1bag	2		2		0
1	32	3	5	1	1	2	6		6	2	2	2	2	1	9	0	2			2			1	1	1	1		3	5	1	4	1	2	15	0	0	0	0	0	2	1	0		12kg	2	2	2		0
1	42	4	3	1	1	2	2		2	2	3	3	2	1	8	0	2			2			1	3	1	1		2	5	1	4	1	2	14		1	1		1	3	2	1		1bag	2	2	1	1	1
1	25	2	5	1	1	1	10	service personel	10	2	2	2	5	2	8	0	2			2			1	2	1	1		3	5	1	4	1	2	15	1					7	3		1		2	2	2		0
3	34	3	4	2	5	2	9		8	2	4	3	2	1	7	1	2			2			1	4	1	1		3	5	1	4	1	3	16	0	0	0	0	0	2	1	0		15kg	2	3	2		0
3	27	2	5	1	5	1	6		6	2	2	2	1	1	9	0	2			2			1	2	1	1		3	5	1	4	1	2	15	0	0	0	0	0	2	1	0		15kg	2	2	2		0
1	25	2	4	1	1	2	12	teacher	12	1		0	2	1	6	1	2			2			2			1		3	5	2	4	1	2	16		1	1			3	2	1			2	2	2		0
1	42	4	1	1	1	2	2		2	2	3	3	3	1	9	0	2			2			1	3	1	1		3	5	2	4	1	2	16	0	0	0	0	0	2	1	0		15kg	2	2	2		0
1	27	2	4	1	1	2	10	caterer	10	2	2	2	3	1	6	1	2			2			1	3	1	1		3	5	2	4	1	2	16	1					7	3		1	15kg, half bag	2	2	2		0
2	28	2	4	1	1	2	6		6	2	2	2	2	1	8	0	2			2			1	1	1	1		3	6	2	4	1	3	18	1					7	3		1	15kg, half bag	2	3	2		0
1	26	2	3	1	1	2	1		1	1		0	2	1	8	0	2			2			1	3	2	2	0																		2	2	2		0
1	25	2	3	1	1	2	1		1	2	3	3	6	2	8	0	2			2			1	4	1	1		3	5	1	4	1	2	15		1	1		1	3	2	1		0.5bag	2	2	1	1	1
3	27	2	5	1	2	2	7		7	2	2	2	1	1	8	0	2			2			1	4	1	2	0																		2		2		0
1	27	2	2	1	1	2	1		1	1		0	5	2	8	0	2			2			1	3	1	1		3	5	1	4	1	3	16	0	0	0	0	0	2	1	0		12kg	2	3	2		0
1	29	2	5	1	1	2	12	teacher	12	1		0	4	2	7	1	2			2			1	2	1	1		3	8	2	4	1	2	19		1		1	1	8	4		2		2	2	1	1	1
1	28	2	4	1	1	2	12	teacher	12	1		0	3	1	8	0	2			2			1	3	1	2	1																		2		2		0
1	19	1	4	1	1	1	9		8	1		0	5	2	4	1	2			2			1	3	2	1		3	8	2	4	1	4	21		1		1	1	8	4		2	1bag	2	4	1	1	1
1	30	3	3	1	1	2	2		2	2	1	1	3	1	8	0	2			2			1	3	1	1		3	8	2	4	1	2	19	1					7	3		1		2	2	1	2	0
1	25	2	5	1	3	2	9		8	1		0	3	1	8	0	2			2			1	2	2	1		3	9	2	1	1	3	18	1					7	3		1		2	3	2		0
3	34	3	5	1	2	2	7		7	2	2	2	4	2	4	1	2			2			1	2	1	1		3	8	1	2	1	2	16	0	0	0	0	0	2	1	0			2	2	2		0
1	29	2	5	1	1	2	7		7	1		0	3	1	7	1	2			2			1	3	1	1		2	5	2	4	1	2	15	0	0	0	0	0	2	1	0			2	2	2		0
2	17	1	3	1	1	2	1		1	1		0	9	3	1	1	2			2			2			1		3	5	2	4	0	0	14		1	1		1	9	2	1	3	0.5bag	2		1	1	1
1	29	2	4	1	1	2	9		8	2	2	2	5	2	5	1	2			2			2			1		3	5	2	4	1	3	17	1				1	7	3		1	12kg, 0.5bag	2	3	1	1	1
1	35	3	2	2	4	2	2		2	2	5	3	3	1	6	1	2			2			1	3	1	2	5																		2		2		0
3	36	3	4	1	1	2	4		3	2	2	2	3	1	4	1	2			2			1	4	1	2	5																		2		2		0
3	25	2	5	1	1	2	6		6	1		0	2	1	8	0	2			2			2			2	4																		2		2		0
1	24	2	1	1	1	1	3		3	2	2	2	9	3	9	0	2			2			1	4	1	1		3	1	4	2	0	0	10		1	1		1	4	2	1			2		1	1	1
1	30	3	3	1	1	2	1		1	1		0	4	2	7	1	2			2			1	2	1	1		3	5	3	4	1	2	17		1	1			3	2	1		1bag	2	2	2		0
1	18	1	2	2	4	2	2		2	1		0	5	2	2	1	2			2			1	3	1	1		3	8	2	4	1	1	18		1	1			3	2	1		0.5bag	2	1	2		0
1	28	2	4	1	1	2	6		6	1		0	3	1	8	0	2			2			1	3	1	1		3	5	2	4	1	1	15		1	1			3	2	1		1bag	2	1	2		0
3	31	3	5	1	3	2	7		7	2	2	2	4	2	5	1	2			2			1	3	1	2	0																		2		2		0
2	38	3	4	1	2	2	6		6	1		0	3	1	6	1	2			2			1	4	1	2	0																		2		2		0
1	24	2	4	1	3	2	1	beautician	1	1		0	2	1	7	1	2			2			2			1		2	8	1	4	1	1	16		1	1			3	2	1			2	1	2		0
2	32	3	5	1	1	2	7		7	2	3	3	3	1	11	0	2			2			1	3	1	2	3																		2		2		0
1	30	3	4	1	1	2	8		8	1		0	2	1	9	0	2			2			2			2	1																		2		2		0
2	27	2	5	1	2	2	11	nursing	11	2	2	2	2	1	12	0	2			2			1	3	1	1		1	9	2	4	1	3	19	0	0	0	0	0	2	1	0		15kg	2	3	2		0
1	38	3	4	1	1	2	6		6	1		0	3	1	10	0	2			2			1	4	1	1		1	9	2	4	1	2	18	0	0	0	0	0	2	1	0		15kg	2	2	2		0
3	27	2	5	1	1	2	6		6	1		0	3	1	7	1	2			2			1	3	1	1		3	7	1	4	1	2	17	0	0	0	0	0	2	1	0			2	2	2		0
1	25	2	5	1	1	2	11	nursing	11	1		0	3	1	8	0	2			2			1	2	1	1		3	8	1	4	1	3	19	0	0	0	0	0	2	1	0			2	3	2		0
1	26	2	3	1	1	1	2		2	1		0	4	2	6	1	2			2			1	4	1	1		2	8	2	2	0	0	14		1	1		1	3	2	1			2		1	1	1
1	35	3	2	1	1	2	6		6	1		0	2	1	8	0	2			2			1	4	1	1		3	8	1	4	0	0	16	0	0	0	0	0	2	1	0			2		2		0
1	34	3	5	1	1	2	6		6	2	2	2	2	1	8	0	2			2			1	4	1	1		1	8	2	1	1	2	14	0	0	0	0	0	2	1	0		15kg	2	2	2		0
1	30	3	3	1	1	2	2		2	1		0	4	2	10	0	2			2			1	3	1	1		3	8	2	4	1	3	20		1		1	1	3	2	1		0.5bag	2	3	1	1	1
1	27	2	4	1	1	2	2		2	1		0	3	1	9	0	2			2			1	3	1	2	1																		2		2		0
1	36	3	2	1	2	1	1		1	1		0	4	2	6	1	2			2			1	4	1	1		3	8	2	4	1	2	19					1	2	1	0		12kg	2	2	1	1	1
3	27	2	5	1	1	2	1		1	1		0	5	2	7	1	2			2			1	3	1	1		3	3	4	4	1	2	16		1	1			3	2	1		1bag	2	2	2		0
1	24	2	3	1	1	2	2		2	1		0	3	1	8	0	2			2			1	3	1	2	0																				2		0
1	23	2	4	1	1	2	10		10	2	3	3	4	2	5	1	2			2			1	1	1	2	0																		2		2		0
1	28	2	5	1	1	2	6		6	1		0	3	1	7	1	2			2			1	3	1	2	3																		2		2		0
1	22	2	3	1	1	3	5		5	1		0	2	1	9	0	2			2			1	3	1	1		3	8	2	4	1	2	19		1		1		3	2	1			2	2	2		0
1	27	2	4	1	1	2	1		1	1		0	2	1	6	1	2			2			1	3	1	2	1																		2		2		0
1	25	2	4	1	1	3	1		1	2	1	1	2	1	6	1	2			2			1	3	1	1		3	8	2	4	1	2	19	0	0	0	0	0	2	1	0		15kg	2	2	2		0
1	38	3	4	1	1	2	7		7	2	1	1	2	1	6	1	2			2			1	3	1	2	1																		2		2		0
1	27	2	5	1	1	2	7		7	1		0	3	1	5	1	2			2			1	2	1	1		3	8	2	4	1	2	19	0	0	0	0	0	2	1	0			2	2	2		0
1	27	2	4	1	1	2	7		7	1		0	2	1	8	0	2			2			1	3	1	2	1																		2		2		0
1	29	2	4	1	1	2	1		1	1		0	2	1	5	1	2			2			1	3	1	2	1																		2		2		0
1	29	2	4	1	1	2	2		2	1		0	3	1	5	1	2			2			1	3	1	2	0																		2		2		0
1	28	2	4	1	1	3	1		1	1		0	2	1	7	1	2			2			1	2	1	1		3	8	2	4	1	2	19	1					7	3		1	15kg, half bag	2	2	2		0
1	27	2	4	1	1	2	1		1	1		0	2	1	7	1	2			2			1	1	1	2	1																		2		2		0
1	28	2	4	1	1	2	1		1	1		0	2	1	7	1	2			2			1	1	1	2	1																		2		2		0
1	30	3	3	1	1	2	7		7	2	2	2	2	1	6	1	2			2			1	3	1	1		3	8	2	4	1	2	19	1					7	3		1	12kg, 0.5bag	2	2	2		0
3	25	2	5	1	1	2	4		3	1		0	2	1	6	1	2			2			1	3	1	2	2																		2		2		0
1	26	2	4	1	1	3	2		2	2	2	2	2	1	6	1	2			2			1	3	1	2	2																		2		2		0
1	30	3	5	1	1	2	2		2	2	2	2	5	2	6	1	2			2			1	3	1	1		3	3	4	4	1	2	16		1	1			3	2	1			2	2	2		0
1	25	2	4	1	1	3	2		2	1		0	2	1	6	1	2			2			1	3	1	2	1																		2		2		0
1	33	3	5	1	1	2	1		1	1		0	3	1	5	1	2			2			1	3	1	1		3	3	4	4	1	2	16		1	1			3	2	1		1bag	2	2	2		0
1	23	2	4	1	1	2	6		6	2	2	2	4	2	5	1	2			2			1	3	1	2	1																		2		2		0
1	23	2	4	1	3	2	7		7	1		0	3	1	5	1	2			2			1	3	1	1		3	8	2	4	1	2	19	0	0	0	0	0	2	1	0		15kg	2	2	2		0
1	23	2	4	1	1	2	6		6	2	3	3	4	2	6	1	2			2			1	1	1	2	0																		2		2		0
1	28	2	4	1	1	3	2		2	1		0	2	1	7	1	2			2			1	3	1	1		3	3	4	4	1	2	16		1	1			3	2	1		0.5bag	2	2	2		0
1	22	2	3	1	1	2	1		1	2	2	2	2	1		0	2			2			1	1	1	1		3	8	2	4	1	2	19	1					7	3		1	12kg, 0.5bag	2	2	2		0
1	28	2	5	1	1	3	2		2	1		0	4	2	6	1	2			2			1	3	1	1		3	3	4	4	1	3	17		1	1			3	2	1			2	3	2		0
3	32	3	5	1	1	2	2		2	1		0	3	1	6	1	2			2			1	3	1	1		3	3	4	4	1	3	17		1	1			3	2	1		1bag	2	3	2		0
1	18	1	3	1	1	3	9		8	1		0	2	1	5	1	2			2			1	1	1	2	1																		2		2		0
1	32	3	5	1	1	3	1		1	2	1	1	2	1	7	1	2			2			1	3	1	1		3	3	4	4	1	2	16		1	1			3	2	1		0.5bag	2	2	2		0
1	28	2	4	1	1	2	2		2	2	2	2	2	1	6	1	2			2			1	1	1	2	2																		2		2		0
1	23	2	4	1	1	2	7		7	1		0	2	1	5	1	2			2			1	1	1	2	1																		2		2		0
1	30	3	5	1	1	2	2		2	1		0	3	1	6	1	2			2			1	3	1	1		3	3	4	4	1	2	16		1	1			3	2	1		1bag	2	2	2		0
3	27	2	5	1	1	3	2		2	1		0	2	1	8	0	2			2			1	3	1	1		3	3	4	4	1	1	15	0	0	0	0	0	2	1	0		15kg	2	1	2		0
3	24	2	5	1	1	2	2		2	1		0	2	1	6	1	2			2			1	3	1	2	2																		2		2		0
1	28	2	5	1	1	3	2		2	1		0	5	2	7	1	2			2			1	3	1	1		3	3	2	4	1	2	14	0	0	0	0	0	2	1	0		15kg	2	2	2		0
1	29	2	4	1	1	3	2		2	2	2	2	4	2	5	1	2			2			1	3	1	2	1																		2		2		0
1	27	2	5	1	1	2	2		2	1		0	2	1	7	1	2			2			1	3	1	2	2																		2		2		0
1	27	2	4	1	1	2	2		2	1		0	3	1	5	1	2			2			1	3	1	2	2																		2		2		0
1	28	2	5	1	1	3	2		2	2	2	2	3	1	5	1	2			2			1	3	1	2	1																		2		2		0
3	28	2	5	1	1	3	1		1	2	2	2	4	2	4	1	2			2			1	3	1	2	1																		2		2		0
1	28	2	5	1	1	1	1		1	2	2	2	2	1	6	1	2			2			1	3	1	2	1																		2		2		0
1	24	2	3	2	5	2	6		6	1		0	2	1	6	1	2			2			1	1	1	2	2																		2		2		0
1	32	3	2	1	1	2	3		3	2	2	2	2	1	10	0	2			2			1	2	2	1		3	8	2	4	1	2	19		1		1		3	2	1		1bag	2	2	2		0
1	32	3	2	1	1	2	3		3	2	2	2	2	1	10	0	2			2			1	2	2	1		3	7	2	4	1	2	18		1	1			3	2	1		0.5bag	2	2	2		0
3	22	2	4	1	1	2	1		1	1		0	2	1	6	1	2			2			1	3	1	1		2	8	1	4	1	2	17	0	0	0	0	0	2	1	0		15kg	2	2	2		0
2	30	3	3	1	1	2	7		7	1		0	3	1	9	0	2			2			1	4	1	2	5																		2		2		0
1	26	2	2	1	1	2	7		7	2	3	3	2	1	8	0	2			2			1	4	1	1		3	7	2	4	1	2	18	0	0	0	0	0	2	1	0		12kg	2	2	2		0
2	24	2	4	1	1	1	2		2	1		0	3	1	7	1	2			2			1	2	1	2	3																		2		2		0
1	29	2	5	1	1	2	2		2	1		0	2	1	9	0	2			2			1	4	1	1		3	8	4	4	1	3	22	0	0	0	0	0	2	1	0		15kg	2	3	2		0
1	23	2	5	1	1	2	4		3	1		0	2	1	7	1	2			2			1	3	1	2	2																		2		2		0
3	33	3	4	1	3	2	7		7	2	2	2	4	2	9	0	2			2			1	2	1	2	3																		2		2		0
1	38	3	4	1	3	2	1		1	2	3	3	3	1	7	1	2			2			1	3	1	2	5																		2		2		0
1	30	3	4	1	1	2	9		8	2	2	2	5	2	5	1	2			2			2			1		3	5	2	4	1	3	17	1				1	7	3		1	12kg, 0.5bag	2	3	1	1	1
1	26	2	4	1	3	2	6		6	1		0	2	1	7	1	2			2			2			1		2	8	1	4	1	1	16		1	1			3	2	1			2	1	2		0
1	35	3	5	1	1	2	7		7	2	3	3	3	1	11	0	2			2			1	3	1	2	3																		2		2		0
1	29	2	4	1	1	2	8		8	1		0	2	1	9	0	2			2			2			2	1																		2		2		0
2	27	2	5	1	2	2	11	nursing	11	2	2	2	2	1	12	0	2			2			1	3	1	1		1	9	2	4	1	3	19	0	0	0	0	0	2	1	0		15kg	2	3	2		0
1	22	2	4	1	1	2	6		6	1		0	3	1	10	0	2			2			1	3	1	1		2	7	2	4	1	2	17	0	0	0	0	0	2	1	0		15kg	2	2	2		0
2	27	2	5	1	1	2	6		6	1		0	3	1	7	1	2			2			1	4	1	1		2	8	1	4	1	2	17	0	0	0	0	0	2	1	0		12kg	2	2	2		0
1	25	2	4	2	5	2	6		6	1		0	4	2	6	1	2			2			1	3	1	2	0																		2		2		0
1	30	3	4	1	5	2	7		7	2	1	1	2	1	11	0	2			2			1	2	1	1		3	8	2	4	1	3	20	0	0	0	0	0	2	1	0		15kg	2	3	2		0
1	27	2	3	1	2	2	1		1	1		0	3	1	8	0	2			2			1	2	1	1		3	8	3	4	1	2	20		1		1		3	2	1		1bag	2	2	2		0
1	26	2	4	2	5	1	9		8	1		0	1	1	9	0	2			2			1	4	1	1		3	8	2	4	1	1	18	1				1	7	3		1	12kg, 0.5bag	2	1	1	1	1
1	34	3	4	1	1	2	2		2	1		0	3	1	7	1	1	2	1	2			1	4	1	1		3	5	2	2	1	2	14		1	1			3	2	1		1bag	2	2	2		0
2	29	2	5	1	1	1	8		8	2	2	2	2	1	8	0	2			2			1	3	1	1		3	8	2	4	0	0	17	0	0	0	0	0	2	1	0		12kg	2		2		0
1	36	3	5	1	1	2	7		7	2	2	2	3	1	6	1	2			2			1	4	1	1		3	3	2	2	1	3	13					1	2	1	0		15kg	2	3	1	1	1
1	30	3	5	1	1	2	12	teacher	12	2	1	1	4	2	7	1	2			2			1	1	1	1		3	7	1	4	1	2	17		1	1		1	8	4		2	15kg, half bag	2	2	1	1	1
1	39	3	1	1	1	2	2		2	2	2	2	4	2	14	0	2			2			1	2	1	1		3	8	2	2	0	0	15		1	1		1	4	2	1			2		1	1	1
2	36	3	4	1	3	2	1		1	2	3	3	4	2	4	1	2			2			1	3	1	2	5																		2		2		0
2	25	2	4	2	1	1	9		8	1		0	3	1	8	0	2			2			1	4	1	1		3	3	2	2	0	0	10		1	1		1	3	2	1			2		1	1	1
1	34	3	4	2	1	2	6		6	2	2	2	6	2	8	0	2			2			1	4	1	1		3	8	2	4	0	0	17					1	2	1	0		1.5bag	2		1	1	1
1	28	2	5	1	2	2	7		7	2	1	1	3	1	7	1	2			2			1	4	1	1		3	5	2	2	1	3	15					1	2	1	0		15kg	2	3	1	1	1
1	24	2	3	3	1	3	9		8	2	1	1	3	1	6	1	2			2			1	3	1	1		2	3	2	2	0	0	9					1	2	1	0		12kg	2		1	1	1
1	30	3	4	1	1	2	8		8	1		0	2	1	7	1	2			2			1	3	1	1		3	1	2	4	0	0	10		1	1		1	3	2	1		1bag	2		1	1	1
1	32	3	4	1	1	2	8		8	2	2	2	3	1	8	0	2			2			1	4	1	1		3	5	2	4	1	2	16					1	2	1	0		15kg	2	2	1	1	1
1	24	2	5	1	1	2	10	student	10	1		0	1	1	12	0	2			2			1	3	1	1		3	8	2	4	1	2	19	1					7	3		1	15kg, half bag	2	2	2		0
1	32	3	5	1	1	2	11	nursing	11	2	3	3	2	1	8	0	2			2			1	3	1	1		3	7	2	4	1	2	18	0	0	0	0	0	2	1	0		15kg	2	2	2		0
2	31	3	4	1	1	2	1		1	2	2	2	3	1	9	0	2			2			1	4	1	2	1																		2		2		0
1	30	3	5	1	2	2	9		8	1		0	2	1	8	0	2			2			1	2	1	1		3	5	2	4	1	3	17					1	2	1	0		15kg	2	3	1	1	1
3	31	3	4	1	1	2	2		2	2	2	2	3	1	7	1	2			2			1	4	1	1		3	9	2	4	1	1	19	0	0	0	0	0	2	1	0		15kg	2	1	2		0
2	28	2	3	1	1	2	1		1	2	1	1	6	2	4	1	2			2			1	4	1	2	3																		2		2		0
1	27	2	3	1	1	2	5		5	1		0	5	2	5	1	2			2			1	3	1	2	1																		2		2		0
1	27	2	4	1	1	2	1		1	1		0	3	1	9	0	2			2			1	3	1	2	1																		2		2		0
2	28	2	4	1	1	2	2		2	1		0	4	2	5	1	2			2			1	3	1	1		3	8	2	4	1	2	19	0	0	0	0	0	2	1	0		12kg	2	2	2		0
1	26	2	4	1	1	2	1		1	1		0	2	1	8	0	2			2			1	3	1	2	0																		2		2		0
1	27	2	5	1	1	2	7		7	1		0	3	1		0	2			2			1	3	2	2	3																		2		2		0
2	27	2	5	1	1	2	11	nurse	11	1		0	3	1	5	1	2			2			1	3	1	2	1																		2		2		0
1	28	2	4	1	1	2	7		7	1		0	2	1	7	1	2			2			1	3	1	2	1																		2		2		0
1	18	1	3	1	1	3	9		8	1		0	7	3	1	1	2			2			1	3	1	2	3												1						2		1	1	1
1	27	2	4	1	1	3	1		1	1		0	4	2	5	1	2			2			1	2	1	1		3	8	2	4	1	2	19	1					7	3		1	15kg, half bag	2	2	2		0
1	27	2	1	1	1	2	5		5	1		0	3	1	6	1	2			2			1	1	1	1		3	8	2	4	1	3	20	1					7	3		5		2	3	2		0
2	28	2	4	1	1	2	6		6	1		0	3	1	6	1	2			2			1	3	1	2	4																		2		2		0
1	29	2	4	1	1	2	6		6	2	1	1	3	1	6	1	2			2			1	2	1	2	3																		2		2		0
2	29	2	5	1	1	2	11	nurse	11	1		0	2	1	8	0	2			2			1	1	1	1		3	8	2	4	1	2	19	0	0	0	0	0	2	1	0		15kg	2	2	2		0
2	30	3	4	1	1	2	3		3	1		0	3	1	6	1	2			2			1	1	1	1		3	8	2	4	1	3	20		1		1		3	2	1		1.5bag	2	3	2		0
3	32	3	5	1	2	2	11	nurse	11	2	1	1	2	1	10	0	2			2			1	1	1	1		3	8	2	4	1	1	18	0	0	0	0	0	2	1	0		15kg	2	1	2		0
3	29	2	5	2	1	2	7		7	1		0	3	1	4	1	2			2			1	1	1	1		3	7	2	4	1	3	19	0	0	0	0	0	2	1	0		15kg	2	3	2		0
1	26	2	3	1	1	2	2		2	2	2	2	3	1	5	1	2			2			1	3	1	1		3	5	1	4	1	2	15	1				1	7	3		1	15kg	2	2	1	1	1
3	31	3	3	1	1	2	6	trader	6	2	2	2	2	1	8	0	2			2			1	1	1	1		3	5	2	4	1	2	16		1	1			3	2	1		1bag	2	2	2		0
1	33	3	3	1	2	2	2		2	2	5	3	3	1	9	0	2			2			2			1		3	5	2	4	0	0	14		1	1		1	8	4		2	12kg, 0.5bag	2		1	1	1
1	29	2	3	1	1	2	10	baker	10	2	3	3	5	2	5	1	2			2			1	4	1	1		3	5	2	4	1	1	15	0	0	0	0	0	2	1	0		15kg	2	1	2		0
1	25	2	3	1	1	2	2		2	1		0	3	1	6	1	2			2			1	4	1	1		3	6	1	4	1	3	17		1	1		1	3	2	1		1bag	2	3	1	1	1
3	27	2	5	1	2	2	11	midwife	11	1		0	3	1	8	0	2			2			1	3	1	1		3	9	4	4	1	3	23	1					7	3		5		2	3	1	2	0
1	38	3	4	1	1	2	1		1	2	3	3	2	1	7	1	2			2			1	3	1	1		1	8	2	2	1	2	15					1	2	1	0		15kg	2	2	1	1	1
1	25	2	5	1	1	2	7		7	1		0	4	2	8	0	2			2			1	3	1	1		3	5	1	4	1	2	15					1	2	1	0		15kg	2	2	1	1	1
1	31	3	3	1	1	1	1		1	2	2	2	3	1	8	0	2			2			1	3	1	1		2	8	3	4	0	0	17	0	0	0	0	0	2	1	0		12kg	2		2		0
1	27	2	5	1	1	3	2		2	1		0	3	1	6	1	2			2			1	3	1	1		3	8	3	4	1	2	20		1		1		3	2	1		0.5bag	2	2	2		0
1	30	3	2	1	1	2	1		1	2	1	1	3	1	5	1	2			2			1	2	1	1		3	8	2	4	1	2	19	1					7	3		1	15kg, half bag	2	2	2		0
2	19	1	4	1	1	2	1		1	1		0	2	1	8	0	2			2			1	2	1	1		3	8	2	4	1	4	21	1					7	3		1	15kg, half bag	2	4	2		0
1	34	3	4	1	1	2	1		1	2	2	2	2	1	8	0	2			2			1	2	1	1		3	8	2	4	1	4	21	1					7	3		1		2	4	2		0
2	26	2	3	2	5	3	6		6	1		0	4	2	5	1	2			2			1	3	1	1		3	8	2	4	1	3	20	1					7	3		1	12kg, 0.5bag	2	3	2		0
1	27	2	3	2	5	3	6		6	1		0	3	1	5	1	2			2			1	3	1	1		3	8	2	4	1	3	20	1					7	3		1	15kg, half bag	2	3	2		0
3	32	3	3	1	2	3	6		6	2	2	2	3	1	5	1	2			2			1	2	1	1		3	8	2	4	1	3	20	1					7	3		1	15kg, half bag	2	3	2		0
2	26	2	3	2	5	2	6		6	1		0	3	1	6	1	2			2			1	3	1	1		3	8	2	4	1	3	20	1					7	3		1	12kg, 0.5bag	2	3	2		0
1	25	2	3	2	5	3	6		6	1		0	3	1	5	1	2			2			1	3	1	1		3	8	2	4	1	2	19	1					7	3		1	15kg, half bag	2	2	2		0
1	29	2	2	1	1	2	1		1	2	2	2	3	1	6	1	2			2			1	2	1	1		3	8	2	4	1	2	19	1					7	3		1	15kg, half bag	2	2	2		0
2	29	2	2	1	1	2	1		1	2	1	1	3	1	6	1	2			2			1	4	1	1		3	8	2	4	1	2	19	1					7	3		1	15kg, half bag	2	2	2		0
1	35	3	2	1	1	2	2		2	2	3	3	3	1	5	1	2			2			1	2	1	1		3	8	2	4	1	2	19	1					7	3		1	12kg, 0.5bag	2	2	2		0
3	30	3	2	1	1	2	2		2	2	2	2	3	1	5	1	2			2			1	2	1	1		3	8	2	4	1	2	19	1					7	3		1	15kg, half bag	2	2	2		0
1	29	2	2	1	1	2	2		2	2	1	1	3	1	6	1	2			2			1	2	1	1		3	8	2	4	1	2	19	1					7	3		1	12kg, 0.5bag	2	2	2		0
1	29	2	2	1	1	2	2		2	2	1	1	3	1	6	1	2			2			1	4	1	1		3	8	2	4	1	2	19	1					7	3		1	12kg, 0.5bag	2	2	2		0
1	31	3	2	1	1	2	1		1	2	2	2	3	1	6	1	2			2			1	2	1	1		3	8	2	4	1	2	19	1					7	3		1	15kg, half bag	2	2	2		0
1	23	2	2	1	1	2	3		3	1		0	2	1	8	0	2			2			1	4	1	1		3	8	2	4	0	0	17		1	1			9	2	1	3	1/4bag	2		2		0
2	31	3	5	1	1	2	7		7	2	2	2	3	1		0	2			2			1	2	1	1		3	8	2	4	1	3	20	0	0	0	0	0	2	1	0		15kg	2	3	2		0
1	31	3	4	1	1	2	1		1	2	2	2	3	1	6	1	2			2			1	2	1	1		3	8	2	4	1	2	19	1					7	3		1	12kg, 0.5bag	2	2	2		0
1	20	2	3	1	1	3	9		8	1		0	4	2	4	1	2			2			1	2	1	1		3	8	2	1	0	0	14		1	1			9	2	1	3	1bag	2		2		0
3	28	2	5	2	5	2	7		7	1		0	3	1	7	1	2			2			1	3	1	2	0																		2		2		0
1	26	2	3	1	1	2	2		2	1		0	2	1		0	2			2			1	3	1	1		3	8	1	4	1	2	18					1	2	1	0		15kg	2	2	1	1	1
2	30	3	4	1	1	2	6		6	2	1	1	3	1	7	1	2			2			1	3	1	1		3	8	2	4	1	2	19	1					7	3		1	15kg, half bag	2	2	2		0
1	26	2	4	1	1	2	1		1	1		0	3	1	6	1	2			2			1	3	1	2	1												1						2		1	1	1
2	30	3	4	1	1	2	1		1	2	2	2	3	1	7	1	2			2			1	3	1	2	1																		2		2		0
3	27	2	5	1	1	2	7		7	1		0	4	2	6	1	2			2			1	2	1	2	0																		2		2		0
1	19	1	3	1	1	3	5		5	2	1	1	3	1	4	1	2			2			1	3	1	2	0																		2		2		0
1	28	2	4	1	1	2	7		7	1		0	3	1	6	1	2			2			1	3	1	1		3	8	2	4	1	3	20	0	0	0	0	0	2	1	0		15kg	2	3	2		0
1	34	3	4	1	1	1	6		6	2	2	2	3	1	8	0	2			2			1	3	1	2	0																		2		2		0
1	30	3	4	1	1	2	6		6	2	1	1	4	2	4	1	2			2			1	3	1	1		3	8	2	4	1	2	19	1					7	3		1	15kg	2	2	2		0
1	35	3	4	1	1	2	7		7	2	2	2	4	2	4	1	2			2			1	3	1	1		3	8	1	4	1	3	19	1					7	3		1	12kg, 0.5bag	2	3	2		0
1	26	2	4	1	1	2	6		6	2	2	2	2	1	7	1	2			2			1	3	1	1		3	8	2	4	1	2	19	1					7	3		1	15kg, half bag	2	2	2		0
1	19	1	3	1	1	1	9		8	1		0	2	1	6	1	2			2			1	3	1	2	0																		2		2		0
1	26	2	3	1	1	3	9		8	1		0	3	1	8	0	2			2			1	3	1	2	0																		2		2		0
2	28	2	5	1	3	2	7		7	1		0	3	1	6	1	2			2			1	3	1	1		3	8	2	4	1	3	20	1					7	3		1	15kg, half bag	2	3	1	2	0
2	27	2	5	1	1	2	7		7	1		0	3	1	6	1	2			2			1	3	1	2	0																		2		2		0
2	26	2	3	1	1	2	6		6	1		0	2	1	6	1	2			2			1	3	1	2	0																				2		0
1	27	2	3	1	1	2	3		3	1		0	3	1	7	1	2			2			1	3	1	1		2	4	1	1	1	3	11	1					7	3		1	12kg, 0.5bag	2	3	2		0
2	25	2	5	1	2	2	7		7	1		0	3	1	6	1	2			2			1	3	1	1		3	8	2	4	1	2	19	0	0	0	0	0	2	1	0		15kg	2	2	2		0
3	29	2	4	2	5	2	7		7	2	1	1	3	1	7	1	2			2			1	1	1	2	3												1						2		1	1	1
2	28	2	4	1	1	2	7		7	2	1	1	3	1	6	1	2			2			1	3	1	1		3	8	2	4	0	0	17	1					7	3		1	15kg, half bag	2		2		0
1	32	3	1	1	1	2	5		5	2	2	2	2	1	5	1	2			2			1	1	1	1		3	8	2	4	1	3	20	1					7	3		1	15kg, half bag	2	3	1	2	0
1	27	2	3	1	1	3	2		2	1		0	2	1	9	0	2			2			1	3	1	2	0																		2		2		0
1	26	2	4	2	5	2	1		1	1		0	3	1	6	1	2			2			1	1	1	1		3	9	2	4	1	2	20	1				1	7	3		1	15kg, half bag	2	2	1	1	1
1	31	3	2	1	1	2	3		3	2	1	1	2	1	7	1	2			2			1	3	1	2	3																		2		2		0
1	27	2	4	1	1	2	1		1	1		0	3	1	7	1	2			2			1	3	1	2	1																		2		2		0
1	28	2	2	1	1	2	1		1	2	1	1	2	1	6	1	2			2			1	2	1	1		3	8	2	4	1	2	19	1					7	3		1	15kg, half bag	2	2	2		0
2	29	2	4	1	1	2	2		2	2	1	1	3	1	5	1	2			2			1	2	1	1		3	8	2	4	1	4	21	1					7	3		1	12kg, 0.5bag	2	4	2		0
1	32	3	4	1	2	2	1		1	2	2	2	2	1	6	1	2			2			1	4	1	1		3	8	2	4	1	1	18	1					7	3		1	15kg, half bag	2	1	2		0
1	30	3	4	1	2	2	1		1	2	1	1	3	1	6	1	2			2			1	2	1	1		3	8	2	4	1	4	21	1					7	3		1	15kg, half bag	2	4	2		0
1	26	2	3	1	1	3	2		2	1		0	3	1	6	1	2			2			1	3	1	1		3	8	4	4	1	2	21		1		1		3	2	1		1bag	2	2	2		0
1	32	3	5	1	1	2	7		7	2	2	2	4	2	5	1	2			2			1	3	1	1		3	8	2	4	1	2	19		1		1		9	2	1	3	0.5bag	2	2	2		0
2	27	2	5	1	1	2	1		1	1		0	4	2	5	1	2			2			1	3	1	1		3	8	4	4	1	3	22		1		1		3	2	1		1bag	2	3	2		0
1	29	2	5	1	1	2	7		7	2	1	1	3	1	5	1	2			2			1	3	1	1		3	8	2	4	1	2	19	0	0	0	0	0	2	1	0		15kg	2	2	2		0
1	26	2	5	1	1	2	2		2	1		0	4	2	4	1	2			2			1	2	1	1		3	8	4	4	1	3	22		1		1		3	2	1		1bag	2	3	2		0
1	20	2	2	1	1	3	9		8	1		0	2	1	8	0	2			2			1	3	1	2	0																		2		2		0
2	27	2	5	1	1	2	2		2	1		0	3	1	6	1	2			2			1	2	1	1		2	8	4	4	1	2	20		1		1		3	2	1		1bag	2	2	2		0
2	28	2	5	1	1	2	7		7	2	2	2	3	1	6	1	2			2			1	3	1	1		3	8	2	4	1	3	20		1		1		3	2	1		1bag	2	3	2		0
1	30	3	5	1	1	2	7		7	2	2	2	3	1	6	1	2			2			1	3	1	1		3	8	2	4	1	2	19		1		1		3	2	1		1.5bag	2	2	2		0
3	26	2	5	1	1	3	3		3	1		0	3	1	6	1	2			2			1	3	1	1		3	8	4	4	1	2	21		1		1		3	2	1		1bag	2	2	2		0
1	29	2	4	1	1	2	2		2	2	1	1	3	1	6	1	2			2			1	3	2	2	0																	15kg	2		2		0
1	28	2	5	1	1	2	7		7	2	1	1	3	1	5	1	2			2			1	3	1	1		3	8	2	4	1	2	19	0	0	0	0	0	2	1	0		15kg	2	2	2		0
1	30	3	5	1	1	2	7		7	2	2	2	2	1	6	1	2			2			1	3	1	1		3	8	2	4	1	3	20		1		1		9	2	1	3	0.5bag	2	3	2		0
1	26	2	5	1	1	2	1		1	1		0	3	1	6	1	2			2			1	3	1	1		3	8	4	4	1	2	21		1		1		3	2	1		1bag	2	2	2		0
1	29	2	5	1	1	2	7		7	2	1	1	2	1	7	1	2			2			1	3	1	1		3	8	2	4	1	4	21	0	0	0	0	0	2	1	0		15kg	2	4	1	2	0
1	36	3	5	1	1	2	7		7	2	3	3	3	1	5	1	2			2			1	3	1	1		3	8	2	4	1	3	20	0	0	0	0	0	2	1	0		15kg	2	3	2		0
1	29	2	5	1	1	2	7		7	2	2	2	3	1	5	1	2			2			1	3	1	1		3	8	2	4	1	3	20	0	0	0	0	0	2	1	0		15kg	2	3	2		0
1	30	3	3	1	1	2	1		1	2	2	2	4	2	4	1	2			2			1	3	1	1		3	8	2	4	1	3	20		1		1		3	2	1		1bag	2	3	2		0
1	29	2	5	1	1	2	2		2	1		0	3	1	6	1	2			2			1	3	1	1		3	8	4	4	1	2	21	0	0	0	0	0	2	1	0		12kg	2	2	2		0
1	28	2	4	1	2	2	2		2	1		0	3	1	5	1	2			2			1	3	1	1		3	8	2	4	1	4	21		1		1		3	2	1		1bag	2	4	2		0
1	27	2	5	1	1	2	7		7	1		0	3	1	5	1	2			2			1	3	1	1		3	8	2	4	1	3	20	0	0	0	0	0	2	1	0		15kg	2	3	2		0
1	34	3	5	1	1	3	7		7	2	2	2	3	1	5	1	2			2			1	3	1	1		2	8	2	4	1	1	17		1	1			3	2	1		1bag	2	1	1	2	0
1	35	3	4	1	1	2	7		7	2	2	2	3	1	5	1	2			2			1	3	1	1		3	8	2	4	1	2	19	0	0	0	0	0	2	1	0		12kg	2	2	2		0
1	34	3	5	1	1	2	7		7	2	2	2	4	2	4	1	2			2			1	3	1	1		2	8	2	4	1	3	19	0	0	0	0	0	2	1	0		15kg	2	3	2		0
1	27	2	5	1	1	3	7		7	1		0	3	1	6	1	2			2			1	3	1	1		3	3	2	4	1	3	15		1	1			3	2	1		0.5bag	2	3	2		0
2	29	2	4	1	2	2	6		6	1		0	3	1	5	1	2			2			1	3	1	1		2	8	2	4	0	0	16	0	0	0	0	0	2	1	0		12kg	2		2		0
2	28	2	5	1	1	2	7		7	1		0	3	1	6	1	2			2			1	3	1	1		3	8	2	4	1	3	20	0	0	0	0	0	2	1	0		15kg	2	3	2		0
1	31	3	4	2	5	2	6		6	2	1	1	3	1	6	1	2			2			1	3	1	1		3	8	2	4	1	3	20	0	0	0	0	0	2	1	0		15kg	2	3	2		0
1	27	2	5	1	1	2	7		7	1		0	3	1	5	1	2			2			1	3	1	1		3	8	2	4	1	3	20	0	0	0	0	0	2	1	0		15kg	2	3	2		0
2	34	3	3	1	2	2	1		1	2	2	2	4	2	5	1	2			2			1	2	1	1		3	8	2	4	1	4	21	0	0	0	0	0	2	1	0		15kg	2	4	2		0
1	29	2	3	1	1	2	1		1	2	1	1	3	1	5	1	2			2			1	4	1	1		3	8	2	4	1	4	21	0	0	0	0	0	2	1	0		12kg	2	4	2		0
1	27	2	4	1	1	2	5		5	1		0	3	1	6	1	2			2			1	3	1	1		3	8	2	4	0	0	17	1					7	3		1	12kg, 0.5bag	2		2		0
1	30	3	5	1	2	2	7		7	2	1	1	3	1	5	1	2			2			1	3	1	1		3	8	2	4	1	3	20	0	0	0	0	0	2	1	0		15kg	2	3	1	2	0
1	27	2	4	2	5	3	2		2	1		0	3	1	5	1	2			2			1	2	1	1		3	8	2	4	1	4	21	0	0	0	0	0	2	1	0		15kg	2	4	1	2	0
1	33	3	5	1	1	2	7		7	2	2	2	3	1	4	1	2			2			1	3	1	1		3	8	2	4	1	2	19	0	0	0	0	0	2	1	0		15kg	2	2	2		0
1	27	2	4	1	1	2	1		1	1		0	3	1	6	1	2			2			1	2	1	1		3	8	2	4	1	4	21	0	0	0	0	0	2	1	0		12kg	2	4	2		0
1	29	2	4	1	1	3	6		6	2	1	1	4	2	4	1	2			2			1	2	1	1		3	8	2	4	1	3	20	0	0	0	0	0	2	1	0		15kg	2	3	2		0
1	29	2	4	1	1	2	2		2	2	1	1	3	1	5	1	2			2			1	3	1	2	0																		2		2		0
1	28	2	4	1	1	2	6		6	1		0	2	1	6	1	2			2			1	3	1	1		3	8	2	4	1	3	20					1	2	1	0		15kg	2	3	1	1	1
1	32	3	5	1	2	2	6		6	2	2	2	3	1	5	1	2			2			1	3	1	1		3	8	2	4	1	3	20	0	0	0	0	0	2	1	0		15kg	2	3	1	2	0
2	29	2	3	1	1	2	2		2	1		0	3	1	6	1	2			2			1	3	1	1		3	8	2	4	1	2	19	0	0	0	0	0	2	1	0		15kg	2	2	1	2	0
1	33	3	3	1	1	2	2		2	2	2	2	4	2	5	1	2			2			1	2	1	1		3	8	2	4	0	0	17	1					7	3		1	15kg, half bag	2		2		0
1	30	3	3	1	1	2	2		2	2	2	2	3	1	6	1	2			2			1	2	1	1		3	8	2	4	1	2	19	0	0	0	0	0	2	1	0		12kg	2	2	1	2	0
2	27	2	3	2	5	3	6		6	1		0	3	1	6	1	2			2			1	2	1	1		3	8	2	4	1	2	19	0	0	0	0	0	2	1	0		15kg	2	2	1	2	0
3	25	2	4	2	5	3	6		6	1		0	4	2	5	1	2			2			1	2	1	1		3	8	2	4	1	2	19	0	0	0	0	0	2	1	0		15kg	2	2	1	2	0
1	27	2	4	2	5	3	6		6	1		0	4	2	4	1	2			2			1	2	1	1		3	8	2	4	1	2	19	0	0	0	0	0	2	1	0		12kg	2	2	1	2	0
1	27	2	4	1	1	2	6		6	1		0	3	1	6	1	2			2			1	3	1	1		2	8	2	4	1	2	18	0	0	0	0	0	2	1	0		15kg	2	2	2		0
2	27	2	4	1	2	3	6		6	1		0	3	1	5	1	2			2			1	2	1	1		3	8	2	4	1	2	19	0	0	0	0	0	2	1	0		15kg	2	2	1	2	0
3	23	2	4	1	1	3	6		6	1		0	3	1	5	1	2			2			1	3	1	1		3	8	2	4	0	0	17	0	0	0	0	0	2	1	0		15kg	2		1	2	0
2	28	2	4	1	1	3	6		6	1		0	4	2	5	1	2			2			1	3	1	1		3	8	2	4	0	0	17	1					7	3		1	15kg, half bag	2		2		0
1	26	2	5	1	1	2	7		7	1		0	3	1	6	1	2			2			1	3	1	1		3	8	2	4	1	2	19	1					7	3		1	12kg, 0.5bag	2	2	2		0
1	36	3	5	1	2	2	7		7	2	2	2	2	1	7	1	2			2			1	3	1	1		3	8	2	4	1	4	21	1					7	3		1		2	4	2		0
1	26	2	5	1	2	2	7		7	1		0	3	1	6	1	2			2			1	3	1	1		3	8	2	4	1	2	19	1					7	3		1	12kg, 0.5bag	2	2	2		0
1	27	2	3	1	1	2	9		8	1		0	2	1	6	1	2			2			1	3	1	2	0																		2		2		0
1	29	2	5	1	2	2	7		7	1		0	3	1	5	1	2			2			1	3	1	1		3	8	2	4	1	3	20	1					7	3		1	15kg, half bag	2	3	2		0
1	28	2	4	1	1	2	1		1	1		0	3	1		0	2			2			1	3	1	1		3	8	2	4	1	3	20	1					7	3		1	12kg, 0.5bag	2	3	2		0
3	35	3	4	1	1	2	6		6	2	2	2	3	1	6	1	2			2			1	3	1	1		2	8	2	4	1	3	19	1				1	7	3		1	12kg, 0.5bag	2	3	1	1	1
2	27	2	4	1	1	2	7		7	1		0	3	1	5	1	2			2			1	3	1	1		3	8	2	4	1	3	20	1					7	3		1	15kg, half bag	2	3	2		0
1	28	2	4	1	1	2	6		6	1		0	3	1	5	1	2			2			1	3	1	2	0												1						2		1	1	1
3	28	2	5	1	1	2	7		7	1		0	3	1	6	1	2			2			1	3	1	1		3	8	2	4	1	2	19	1					7	3		1	12kg, 0.5bag	2	2	2		0
1	35	3	4	1	1	2	6		6	2	2	2	4	2	3	1	2			2			1	3	1	1		3	9	2	4	1	1	19	1					7	3		1	12kg, 0.5bag	2	1	2		0
1	28	2	4	1	1	2	6		6	2	1	1	3	1	6	1	2			2			1	1	1	1		3	8	2	4	0	0	17	1					7	3		1	15kg, half bag	2		2		0
3	28	2	5	1	1	2	7		7	1		0	3	1	5	1	2			2			1	3	1	1		3	8	2	4	1	1	18	1					7	3		1	15kg, half bag	2	1	2		0
2	26	2	5	1	2	2	7		7	1		0	3	1	6	1	2			2			1	3	1	1		3	8	2	4	1	1	18	1					7	3		1		2	1	1	2	0
1	27	2	5	1	2	2	7		7	1		0	2	1	6	1	2			2			1	3	1	1		3	8	2	4	1	1	18	1					7	3		1		2	1	1	2	0
1	31	3	4	1	2	2	2		2	2	2	2	3	1	6	1	2			2			1	4	1	1		3	8	2	4	1	4	21	1					7	3		1		2	4	2		0
1	28	2	5	1	2	2	7		7	1		0	2	1	7	1	2			2			1	3	1	1		3	8	2	4	1	1	18	1					7	3		1		2	1	2		0
3	30	3	2	1	1	2	1		1	2	1	1	3	1	5	1	2			2			1	2	1	1		3	8	2	4	1	2	19	1					7	3		1	12kg, 0.5bag	2	2	2		0
1	32	3	2	1	1	2	2		2	2	2	2	3	1	6	1	2			2			1	2	1	1		3	8	2	4	1	2	19	1					7	3		1	15kg, half bag	2	2	2		0
1	27	2	3	1	1	2	5		5	1		0	2	1	7	1	2			2			1	4	1	1		3	7	2	4	1	3	19		1		1		9	2	1	4	1.5bag	2	3	2		0
1	28	2	4	1	1	2	1		1	2	1	1	3	1	6	1	2			2			1	3	1	1		3	8	2	4	1	4	21		1		1		3	2	1		1bag	2	4	2		0
1	27	2	5	1	1	2	2		2	1		0	3	1	6	1	2			2			1	3	1	1		3	8	4	4	1	2	21		1		1		3	2	1		0.5bag	2	2	2		0
2	29	2	3	1	1	3	2		2	2	1	1	3	1	5	1	2			2			1	2	1	1		3	8	4	4	1	2	21		1		1		3	2	1			2	2	2		0
1	28	2	3	1	2	2	1		1	2	1	1	3	1	5	1	2			2			1	3	1	1		3	8	2	4	1	2	19	0	0	0	0	0	2	1	0		15kg	2	2	2		0
1	32	3	3	1	1	3	6		6	2	2	2	3	1	5	1	2			2			1	3	1	1		3	8	2	4	1	4	21	0	0	0	0	0	2	1	0		15kg	2	4	2		0
1	36	3	5	1	1	2	1		1	2	2	2	3	1	5	1	2			2			1	3	1	1		3	8	4	4	1	2	21	0	0	0	0	0	2	1	0		15kg	2	2	2		0
2	29	2	4	1	1	3	6		6	1		0	4	2	6	1	2			2			1	3	1	1		3	8	4	4	1	2	21		1		1		3	2	1		o.5bag	2	2	2		0
1	35	3	4	1	1	3	6		6	2	2	2	3	1	5	1	2			2			1	3	1	1		3	8	2	4	1	3	20					1	2	1	0		15kg	2	3	1	1	1
1	28	2	5	1	1	2	2		2	1		0	3	1	5	1	2			2			1	3	1	1		2	8	3	4	0	0	17	0	0	0	0	0	2	1	0		12kg	2		2		0
1	30	3	4	1	1	2	6		6	2	1	1	3	1	6	1	2			2			1	4	1	1		2	8	2	4	0	0	16	1					7	3		1	15kg, half bag	2		2		0
1	28	2	5	1	1	2	7		7	1		0	3	1	5	1	2			2			1	3	1	1		3	8	2	4	1	3	20		1		1		3	2	1		1bag	2	3	2		0
2	19	1	4	1	1	2	2		2	1		0	4	2		1	2			2			1	3	1	1		3	8	2	4	1	3	20		1		1		3	2	1		0.5bag	2	3	2		0
2	33	3	4	1	1	2	1		1	2	2	2	4	2	4	1	2			2			1	3	1	1		3	8	2	4	1	3	20		1		1		3	2	1		1bag	2	3	2		0
1	34	3	4	1	1	3	6		6	2	2	2	3	1	5	1	2			2			1	3	1	1		3	8	2	4	1	3	20		1		1		3	2	1		1bag	2	3	2		0
1	28	2	4	2	5	3	6		6	1		0	3	1	5	1	2			2			1	2	1	1		3	8	2	4	1	3	20	0	0	0	0	0	2	1	0		15kg	2	3	1	2	0
1	28	2	3	2	5	3	6		6	1		0	2	1	5	1	2			2			1	3	1	1		3	8	2	4	1	3	20	1					7	3		1	12kg, 0.5bag	2	3	2		0
1	29	2	3	1	1	2	6		6	1		0	3	1	5	1	2			2			1	3	1	1		3	8	2	4	1	3	20	1					7	3		1	15kg, half bag	2	3	2		0
1	27	2	3	2	5	3	6		6	1		0	2	1	5	1	2			2			1	3	1	1		3	8	2	4	1	3	20	1				1	7	3		1	15kg, half bag	2	3	1	1	1
1	27	2	3	2	5	2	6		6	1		0	3	1	5	1	2			2			1	3	1	1		3	8	2	4	1	3	20	1					7	3		1	15kg, half bag	2	3	2		0
1	28	2	3	1	1	2	6		6	1		0	3	1	5	1	2			2			1	3	1	1		3	8	2	4	1	3	20	1					7	3		1	15kg, half bag	2	3	2		0
2	28	2	4	1	1	2	6		6	1		0	3	1	5	1	2			2			1	3	1	1		3	8	2	4	1	3	20	1					7	3		1	15kg, half bag	2	3	2		0
1	29	2	2	1	1	2	1		1	2	1	1	2	1	6	1	2			2			1	2	1	1		3	8	2	4	1	2	19	1					7	3		1		2	2	2		0
1	27	2	4	1	1	2	2		2	1		0	3	1	6	1	2			2			1	2	1	1		3	8	2	4	1	3	20	0	0	0	0	0	2	1	0		15kg	2	3	2		0
1	26	2	5	1	1	2	1		1	1		0	3	1	6	1	2			2			1	3	1	1		3	8	4	4	1	2	21		1		1		3	2	1		0.5bag	2	2	2		0
1	29	2	2	1	1	3	6		6	1		0	3	1	5	1	2			2			1	3	1	1		3	8	2	4	1	3	20		1		1		3	2	1		1bag	2	3	2		0
1	28	2	5	1	1	2	6		6	1		0	3	1	5	1	2			2			1	2	1	1		2	8	4	4	1	2	20		1		1		3	2	1		1bag	2	2	2		0
1	29	2	5	1	1	2	7		7	2	1	1	3	1	6	1	2			2			1	3	1	1		3	8	2	4	1	3	20	0	0	0	0	0	2	1	0		15kg	2	3	2		0
1	28	2	5	1	1	2	2		2	1		0	3	1	4	1	2			2			1	4	1	1		3	8	4	4	1	2	21		1		1		3	2	1		0.5bag	2	2	2		0
1	33	3	4	1	1	2	7		7	2	2	2	3	1	5	1	2			2			1	4	1	1		3	8	2	4	1	3	20		1		1		3	2	1		0.5bag	2	3	2		0
1	29	2	4	1	2	2	6		6	2	2	2	3	1	9	0	2			2			1	3	1	1		3	8	2	4	1	3	20	0	0	0	0	0	2	1	0		15kg	2	3	1	2	0
1	32	3	2	1	1	2	2		2	1		0	3	1	7	1	2			2			1	4	1	1		3	8	2	4	1	2	19	0	0	0	0	0	2	1	0		15kg	2	2	1	2	0
1	36	3	2	1	1	2	2		2	2	2	2	4	2	8	0	2			2			1	2	1	1		3	8	2	4	0	0	17	1					7	3		1	15kg, half bag	2		2		0
1	28	2	3	1	1	2	2		2	2	2	2	3	1	7	1	2			2			1	3	1	1		3	8	2	4	1	2	19	0	0	0	0	0	2	1	0		12kg	2	2	1	2	0
1	26	2	2	2	5	3	6		6	1		0	3	1	7	1	2			2			1	3	1	1		3	8	2	4	1	2	19	0	0	0	0	0	2	1	0		15kg	2	2	1	2	0
1	30	3	2	2	5	3	6		6	1		0	4	2	10	0	2			2			1	2	1	1		3	8	2	4	1	2	19	0	0	0	0	0	2	1	0		15kg	2	2	1	2	0
1	31	3	4	2	5	3	6		6	1		0	3	1	8	0	2			2			1	3	1	1		3	8	2	4	1	2	19	0	0	0	0	0	2	1	0		12kg	2	2	1	2	0
3	36	3	3	1	1	2	6		6	1		0	4	2	7	1	2			2			1	4	1	1		2	8	2	4	1	2	18	0	0	0	0	0	2	1	0		15kg	2	2	2		0
1	22	2	5	1	2	3	7		7	1		0	4	2	9	0	2			2			1	2	1	1		3	8	2	4	1	2	19	0	0	0	0	0	2	1	0		15kg	2	2	1	2	0
1	26	2	3	1	1	3	6		6	1		0	3	1	8	0	2			2			1	4	1	1		3	8	2	4	0	0	17	0	0	0	0	0	2	1	0		15kg	2		1	2	0
2	36	3	2	2	4	2	2		2	2	5	3	3	1	6	1	2			2			1	3	1	2	5																		2		2		0
3	38	3	4	1	1	2	4		3	2	2	2	3	1	7	1	2			2			1	4	1	2	5																		2		2		0
3	27	2	5	1	1	2	6		6	1		0	2	1	10	0	2			2			2			2	4																		2		2		0
1	22	2	1	1	1	1	3		3	2	2	2	3	1	9	0	2			2			1	4	1	1		3	1	4	2	0	0	10		1	1		1	4	2	1			2		1	1	1
2	31	3	3	1	1	2	1		1	1		0	4	2	7	1	2			2			1	3	1	1		3	5	3	4	1	2	17		1	1			3	2	1		1bag	2	2	2		0
2	19	1	2	2	4	2	2		2	1		0	5	2	8	0	2			2			1	2	1	1		3	8	2	4	1	1	18		1	1			3	2	1		0.5bag	2	1	2		0
1	26	2	4	1	1	2	6		6	1		0	3	1	8	0	2			2			1	2	1	1		3	5	2	4	1	1	15		1	1			3	2	1		1bag	2	1	2		0
3	30	3	5	1	3	2	7		7	2	2	2	4	2	8	0	2			2			1	4	1	2	0																		2		2		0
1	36	3	4	1	2	2	6		6	1		0	3	1	9	0	2			2			1	4	1	2	0																		2		2		0
2	25	2	4	1	3	2	9		8	1		0	2	1	7	1	2			2			1	4	1	1		2	8	1	4	1	1	16		1	1			3	2	1			2	1	2		0
1	33	3	5	1	1	2	7		7	2	3	3	3	1	11	0	2			2			1	3	1	2	3																		2		2		0
1	34	3	3	1	1	3	5		5	2	2	2	5	2	3	1	2			2			1	3	1	2	0																		2		2		0
3	28	2	5	1	1	2	7		7	2	1	1	3	1	5	1	2			2			1	4	1	1		3	8	2	4	1	3	20	0	0	0	0	0	2	1	0		15kg	2	3	2		0
2	27	2	4	1	1	2	7		7	2	1	1	4	2	7	1	2			2			1	3	1	1		3	8	2	4	1	3	20	0	0	0	0	0	2	1	0		12kg	2	3	2		0
1	27	2	4	1	1	2	5		5	1		0	4	2	5	1	2			2			1	3	1	2	0																		2		2		0
1	27	2	3	1	1	2	5		5	1		0	3	1	6	1	2			2			1	3	1	1		3	7	2	4	1	2	18	0	0	0	0	0	2	1	0		15kg	2	2	2		0
1	29	2	4	1	1	2	6		6	2	2	2	3	1	6	1	2			2			1	3	1	1		3	8	2	4	0	0	17	1					7	3		5	12kg, 0.5bag	2		2		0
1	28	2	4	1	1	2	2		2	1		0	3	1	5	1	2			2			1	4	1	2	0																		2		2		0
2	29	2	4	1	1	2	6		6	1		0	2	1	7	1	2			2			1	3	1	1		3	8	2	4	0	0	17	0	0	0	0	0	2	1	0		15kg	2		2		0
2	29	2	5	1	1	2	6		6	1		0	4	2	5	1	2			2			1	3	1	1		3	8	2	4	1	3	20	0	0	0	0	0	2	1	0		15kg	2	3	2		0
1	28	2	3	1	1	2	5		5	1		0	3	1	5	1	2			2			1	3	1	1		3	8	2	4	0	0	17	1					7	3		1	15kg, half bag	2		1	2	0
1	27	2	4	1	1	2	1		1	1		0	4	2	5	1	2			2			1	3	1	1		3	8	2	4	1	3	20	1					7	3		1	15kg, half bag	2	3	2		0
1	32	3	4	1	2	2	2		2	2	2	2	2	1	6	1	2			2			1	3	1	1		3	8	2	4	1	4	21	0	0	0	0	0	2	1	0		15kg	2	4	2		0
2	40	4	4	1	3	4	2		2	2	2	2	3	1	4	1	2			2			1	4	1	2	5																		2		2		0
1	31	3	4	1	1	2	5		5	2	1	1	4	2	6	1	2			2			1	3	1	2	0																		2		2		0
1	33	3	5	1	1	2	7		7	2	2	2	4	2	6	1	2			2			1	3	1	1		3	8	2	4	1	3	20		1		1		3	2	1		1bag	2	3	2		0
1	28	2	4	1	1	3	6		6	2	1	1	4	2	5	1	2			2			1	3	1	1		3	8	2	4	1	3	20		1		1		3	2	1		1bag	2	3	2		0
1	29	2	4	1	1	2	2		2	2	1	1	3	1	6	1	2			2			1	3	1	1		3	8	2	4	1	2	19	0	0	0	0	0	2	1	0		15kg	2	2	2		0
1	28	2	4	1	1	2	1		1	2	1	1	4	2	5	1	2			2			1	3	1	1		3	8	2	4	1	3	20	0	0	0	0	0	2	1	0		15kg	2	3	2		0
1	27	2	4	1	1	2	1		1	1		0	4	2	4	1	2			2			1	3	1	1		3	8	2	4	1	2	19	0	0	0	0	0	2	1	0		12kg	2	2	2		0
1	31	3	4	1	1	2	5		5	2	2	2	3	1	5	1	2			2			1	3	1	1		3	8	2	4	1	2	19	0	0	0	0	0	2	1	0		15kg	2	2	2		0
1	28	2	4	1	1	3	5		5	2	1	1	3	1	5	1	2			2			1	3	1	1		3	8	2	4	1	2	19	0	0	0	0	0	2	1	0		15kg	2	2	2		0
1	28	2	4	1	1	2	5		5	2	1	1	3	1	5	1	2			2			1	3	1	1		3	8	2	4	1	2	19	0	0	0	0	0	2	1	0		15kg	2	2	2		0
1	28	2	4	1	1	2	1		1	2	2	2	3	1	5	1	2			2			1	3	1	1		3	8	2	4	1	2	19	0	0	0	0	0	2	1	0		12kg	2	2	2		0
1	26	2	5	1	1	2	7		7	1		0	3	1	5	1	2			2			1	2	1	1		3	8	2	4	1	1	18	0	0	0	0	0	2	1	0		15kg	2	1	2		0
2	34	3	4	1	1	2	1		1	2	2	2	3	1	6	1	2			2			1	3	1	2	0																		2		2		0
1	26	2	5	1	1	2	7		7	1		0	4	2	5	1	2			2			1	2	1	1		3	8	2	4	1	2	19	0	0	0	0	0	2	1	0		15kg	2	2	1	2	0
1	27	2	4	2	5	2	5		5	2	3	3	4	2	5	1	2			2			1	3	1	1		3	8	2	4	1	4	21	0	0	0	0	0	2	1	0		12kg	2	4	2		0
1	29	2	4	2	5	2	2		2	2	1	1	3	1	4	1	2			2			1	3	1	1		3	8	2	4	1	4	21	0	0	0	0	0	2	1	0		15kg	2	4	2		0
2	30	3	4	2	5	3	5		5	2	2	2	4	2	5	1	2			2			1	3	1	1		3	8	2	4	1	4	21	0	0	0	0	0	2	1	0		15kg	2	4	2		0
1	28	2	3	2	5	2	2		2	2	1	1	4	2	5	1	2			2			1	3	1	1		3	8	2	4	1	3	20	0	0	0	0	0	2	1	0		15kg	2	3	2		0
1	30	3	4	2	5	3	5		5	2	2	2	4	2	5	1	2			2			1	3	1	1		3	8	2	4	1	4	21	0	0	0	0	0	2	1	0		15kg	2	4	2		0
1	26	2	3	2	5	2	2		2	1		0	4	2	5	1	2			2			1	3	1	1		3	8	2	4	1	4	21	0	0	0	0	0	2	1	0		15kg	2	4	2		0
1	32	3	3	2	5	2	1		1	2	2	2	4	2	5	1	2			2			1	3	1	1		3	8	2	4	1	4	21	0	0	0	0	0	2	1	0		15kg	2	4	2		0
1	29	2	3	2	5	2	2		2	2	1	1	3	1	5	1	2			2			1	3	1	1		3	8	2	4	1	3	20		1		1		9	2	1	3	0.5bag	2	3	2		0
1	28	2	3	2	5	2	2		2	1		0	4	2	5	1	2			2			1	3	1	1		3	8	2	4	1	3	20	1					7	3		1	12kg, 0.5bag	2	3	2		0
1	26	2	3	2	1	3	5		5	1		0	4	2	5	1	2			2			1	3	1	1		3	8	2	4	1	4	21	0	0	0	0	0	2	1	0		15kg	2	4	2		0
1	27	2	5	1	1	2	7		7	1		0	3	1	6	1	2			2			1	2	1	1		3	8	2	4	1	2	19	0	0	0	0	0	2	1	0		15kg	2	2	1	2	0
1	26	2	5	1	1	3	7		7	1		0	3	1	5	1	2			2			1	2	1	1		3	8	2	4	1	1	18		1	1			3	2	1		0.5bag	2	1	1	2	0
1	27	2	5	1	2	3	7		7	1		0	4	2	5	1	2			2			1	2	1	1		3	8	2	4	1	3	20		1		1		3	2	1		0.5bag	2	3	2		0
1	19	1	5	1	1	3	7		7	1		0	4	2	5	1	2			2			1	2	1	1		3	8	2	4	1	3	20		1		1		3	2	1		1bag	2	3	2		0
2	31	3	4	1	1	2	6		6	2	1	1	4	2	5	1	2			2			1	3	1	1		3	8	2	2	1	3	18	0	0	0	0	0	2	1	0		15kg	2	3	2		0
3	27	2	5	1	1	2	7		7	1		0	4	2	5	1	2			2			1	2	1	1		3	8	2	4	1	3	20		1		1		3	2	1		0.5bag	2	3	2		0
1	32	3	4	1	1	2	6		6	2	2	2	4	2	5	1	2			2			1	3	1	1		3	8	2	4	1	4	21	0	0	0	0	0	2	1	0		15kg	2	4	2		0
1	28	2	5	1	1	2	6		6	2	1	1	4	2	5	1	2			2			1	3	1	1		3	8	2	4	1	4	21	0	0	0	0	0	2	1	0		15kg	2	4	2		0
1	22	2	4	1	1	2	1		1	2	1	1	4	2	5	1	2			2			1	3	1	1		3	8	2	4	1	4	21	1					7	3		1	15kg, half bag	2	4	2		0
2	29	2	5	1	1	2	7		7	2	1	1	3	1	5	1	2			2			1	2	1	1		3	8	2	4	1	3	20	0	0	0	0	0	2	1	0		15kg	2	3	1	2	0
1	30	3	5	1	1	2	7		7	2	2	2	3	1	6	1	2			2			1	3	1	1		3	8	2	4	1	3	20	0	0	0	0	0	2	1	0		12kg	2	3	1	2	0
1	26	2	5	1	1	2	7		7	1		0	4	2	5	1	2			2			1	2	1	1		3	8	2	4	1	3	20	0	0	0	0	0	2	1	0		15kg	2	3	1	2	0
2	26	2	5	1	1	2	7		7	1		0	3	1	8	0	2			2			1	2	1	1		3	8	2	4	1	3	20		1		1		3	2	1		0.5bag	2	3	1	2	0
3	29	2	5	1	1	2	7		7	2	1	1	2	1	6	1	2			2			1	2	1	1		3	8	2	4	1	1	18		1	1			3	2	1		0.5bag	2	1	2		0
1	32	3	5	1	1	2	7		7	2	2	2	2	1	6	1	2			2			1	2	1	1		3	8	2	4	1	1	18	0	0	0	0	0	2	1	0		15kg	2	1	2		0
1	29	2	5	1	1	2	7		7	1		0	3	1	5	1	2			2			1	2	1	1		3	8	2	4	1	2	19	0	0	0	0	0	2	1	0		15kg	2	2	2		0
3	28	2	5	1	1	2	7		7	1		0	2	1	5	1	2			2			1	2	1	1		3	8	2	4	1	1	18	0	0	0	0	0	2	1	0		12kg	2	1	2		0
1	29	2	4	1	1	2	1		1	2	1	1	4	2	4	1	2			2			1	2	1	1		3	8	2	4	1	2	19	0	0	0	0	0	2	1	0		15kg	2	2	2		0
1	29	2	4	1	1	2	1		1	2	1	1	3	1	5	1	2			2			1	2	1	1		3	8	2	4	1	2	19	1					7	3		1	12kg, 0.5bag	2	2	2		0
1	28	2	3	1	1	2	2		2	1		0	3	1	5	1	2			2			1	3	1	1		3	8	2	4	1	3	20	0	0	0	0	0	2	1	0		15kg	2	3	2		0
1	27	2	3	1	1	2	2		2	1		0	4	2	5	1	2			2			1	3	1	1		3	8	2	4	1	3	20	0	0	0	0	0	2	1	0		15kg	2	3	2		0
1	28	2	3	1	1	2	2		2	1		0	4	2	5	1	2			2			1	3	1	1		3	8	2	4	1	3	20	0	0	0	0	0	2	1	0		15kg	2	3	2		0
3	29	2	4	1	1	2	1		1	2	1	1	2	1	5	1	2			2			1	2	1	1		3	8	2	4	1	2	19	0	0	0	0	0	2	1	0		12kg	2	2	2		0
1	32	3	4	1	1	2	1		1	2	2	2	3	1	5	1	2			2			1	2	1	1		3	8	2	4	1	2	19	1					7	3		1	12kg, 0.5bag	2	2	2		0
3	27	2	3	1	1	2	2		2	1		0	2	1	6	1	2			2			1	3	1	1		3	8	2	4	1	3	20	0	0	0	0	0	2	1	0		15kg	2	3	2		0
1	28	2	3	1	1	2	2		2	1		0	4	2	6	1	2			2			1	3	1	1		3	8	2	4	1	3	20	0	0	0	0	0	2	1	0		15kg	2	3	2		0
1	26	2	5	1	1	2	7		7	1		0	3	1	6	1	2			2			1	3	1	1		3	8	2	4	1	3	20	0	0	0	0	0	2	1	0		15kg	2	3	2		0
1	33	3	4	2	5	2	1		1	2	2	2	3	1	5	1	2			2			1	2	1	1		3	8	2	4	1	2	19	0	0	0	0	0	2	1	0		12kg	2	2	2		0
3	28	2	3	1	1	2	2		2	1		0	4	2	5	1	2			2			1	3	1	1		3	8	2	4	1	3	20	1					7	3		1		2	3	2		0
3	28	2	3	1	1	2	2		2	1		0	3	1	6	1	2			2			1	3	1	1		3	8	2	4	1	3	20	0	0	0	0	0	2	1	0		15kg	2	3	2		0
1	29	2	4	1	1	2	1		1	2	1	1	3	1	5	1	2			2			1	2	1	1		3	8	2	4	1	3	20	0	0	0	0	0	2	1	0		15kg	2	3	2		0
1	31	3	4	1	1	2	1		1	2	2	2	2	1	6	1	2			2			1	2	1	1		3	8	2	4	1	3	20	0	0	0	0	0	2	1	0		15kg	2	3	2		0
3	27	2	3	1	1	2	2		2	1		0	3	1	6	1	2			2			1	3	1	1		3	8	2	4	1	3	20	0	0	0	0	0	2	1	0		12kg	2	3	2		0
1	26	2	3	1	1	2	2		2	1		0	3	1	5	1	2			2			1	3	1	1		3	8	2	4	1	3	20	0	0	0	0	0	2	1	0		15kg	2	3	2		0
1	32	3	4	2	5	2	1		1	2	2	2	3	1	4	1	2			2			1	2	1	1		3	8	2	4	1	2	19	0	0	0	0	0	2	1	0		12kg	2	2	2		0
1	32	3	4	2	5	2	1		1	1		0	3	1	5	1	2			2			1	2	1	1		3	8	2	4	1	2	19	1					7	3		1		2	2	2		0
1	29	2	4	2	5	2	1		1	2	1	1	3	1	4	1	2			2			1	2	1	1		3	8	2	4	1	2	19	0	0	0	0	0	2	1	0		15kg	2	2	2		0
1	28	2	5	1	1	2	7		7	1		0	3	1	6	1	2			2			1	3	1	1		3	8	2	4	1	3	20	0	0	0	0	0	2	1	0		12kg	2	3	1	2	0
3	27	2	5	1	1	2	7		7	1		0	2	1	8	0	2			2			1	3	1	1		3	8	2	4	1	3	20	0	0	0	0	0	2	1	0		12kg	2	3	1	2	0
1	27	2	5	1	1	2	7		7	1		0	3	1	6	1	2			2			1	3	1	1		3	8	2	4	1	3	20	0	0	0	0	0	2	1	0		15kg	2	3	1	2	0
1	28	2	5	1	1	2	7		7	1		0	3	1	6	1	2			2			1	3	1	1		3	8	2	4	1	3	20		1		1		3	2	1		0.5bag	2	3	1	2	0
2	29	2	5	1	1	2	7		7	1		0	4	2	5	1	2			2			1	3	1	1		3	8	2	4	1	3	20		1		1		3	2	1		1bag	2	3	1	2	0
1	27	2	5	1	1	2	7		7	1		0	5	2	4	1	2			2			1	3	1	1		3	8	2	4	1	3	20		1		1		3	2	1		0.5bag	2	3	1	2	0
3	26	2	5	1	1	2	7		7	1		0	3	1	7	1	2			2			1	3	1	1		3	8	2	4	1	2	19	0	0	0	0	0	2	1	0		12kg	2	2	2		0
3	27	2	5	1	1	2	7		7	1		0	3	1	8	0	2			2			1	3	1	1		3	8	2	4	1	3	20	0	0	0	0	0	2	1	0		15kg	2	3	2		0
1	26	2	5	1	1	2	7		7	1		0	4	2	5	1	2			2			1	3	1	1		3	8	2	4	1	3	20	1					7	3		1		2	3	2		0
1	26	2	5	1	1	2	7		7	1		0	3	1	5	1	2			2			1	3	1	1		3	8	2	4	1	3	20	0	0	0	0	0	2	1	0		12kg	2	3	2		0
1	27	2	3	1	1	2	2		2	1		0	3	1	6	1	2			2			1	3	1	1		3	8	2	4	1	3	20	1					7	3		1		2	3	2		0
1	32	3	3	1	1	2	1		1	2	2	2	4	2	5	1	2			2			1	3	1	1		3	8	2	4	1	3	20		1		1		4	2	1			2	3	2		0
3	27	2	3	1	1	2	1		1	1		0	3	1	6	1	2			2			1	3	1	1		3	8	2	4	1	1	18		1	1			4	2	1			2	1	2		0
1	29	2	3	1	1	2	1		1	2	1	1	4	2	4	1	2			2			1	3	1	1		3	8	2	4	1	3	20	0	0	0	0	0	2	1	0		12kg	2	3	2		0
1	26	2	3	1	4	2	1		1	1		0	3	1	4	1	2			2			1	4	1	2	5																		2		2		0
3	26	2	3	1	2	2	1		1	1		0	3	1	5	1	2			2			1	3	1	1		3	8	2	4	1	3	20	1					7	3		1		2	3	2		0
1	28	2	5	1	1	2	7		7	2	1	1	4	2	5	1	2			2			1	3	1	1		3	8	2	4	1	2	19	0	0	0	0	0	2	1	0		15kg	2	2	2		0
1	29	2	5	1	1	2	7		7	2	1	1	3	1	5	1	2			2			1	3	1	1		3	8	2	4	1	2	19	1					7	3		1		2	2	2		0
1	28	2	5	1	1	2	7		7	2	1	1	2	1	7	1	2			2			1	3	1	1		3	8	2	4	1	2	19	0	0	0	0	0	2	1	0		15kg	2	2	2		0
1	33	3	5	1	1	2	7		7	2	2	2	4	2	4	1	2			2			1	3	1	1		3	8	2	4	1	2	19	0	0	0	0	0	2	1	0		15kg	2	2	2		0
1	27	2	5	1	1	2	7		7	1		0	3	1	6	1	2			2			1	3	1	1		3	8	2	4	1	2	19	1					7	3		1		2	2	2		0
1	29	2	5	1	1	2	7		7	2	1	1	2	1	8	0	2			2			1	3	1	1		3	8	2	4	1	2	19	0	0	0	0	0	2	1	0		12kg	2	2	2		0
1	27	2	4	1	1	2	9		8	1		0	3	1	6	1	2			2			1	2	1	1		3	8	2	4	1	4	21	0	0	0	0	0	2	1	0			2	4	1	2	0
1	26	2	4	1	1	2	6		6	1		0	3	1	6	1	2			2			1	2	1	1		3	8	2	4	1	3	20	0	0	0	0	0	2	1	0			2	3	2		0
1	28	2	4	1	1	2	6		6	1		0	3	1	7	1	2			2			1	4	1	1		3	8	2	4	1	3	20		1		1		3	2	1		1bag	2	3	2		0
1	40	4	4	1	2	3	6		6	2	1	1	4	2	6	1	2			2			1	3	1	1		3	8	2	4	1	3	20		1		1		3	2	1		0.5bag	2	3	2		0
1	30	3	5	1	1	2	7		7	2	2	2	3	1	5	1	2			2			1	3	1	1		3	8	2	4	1	2	19	0	0	0	0	0	2	1	0		15kg	2	2	2		0
1	29	2	5	1	1	2	7		7	2	1	1	3	1	6	1	2			2			1	3	1	1		3	8	2	4	1	2	19	1					7	3		1		2	2	2		0
1	27	2	4	1	1	2	6		6	1		0	4	2	5	1	2			2			1	2	1	1		3	8	2	4	1	3	20		1		1		3	2	1		0.5bag	2	3	2		0
1	26	2	4	1	1	2	6		6	1		0	3	1	7	1	2			2			1	2	1	1		3	8	2	4	1	3	20		1		1		3	2	1		0.5bag	2	3	1	2	0
2	30	3	5	1	1	2	7		7	2	2	2	4	2	5	1	2			2			1	3	1	1		3	8	2	2	1	2	17	0	0	0	0	0	2	1	0		12kg	2	2	2		0
1	28	2	5	1	1	2	7		7	2	1	1	4	2	5	1	2			2			1	3	1	1		3	8	2	4	1	2	19	0	0	0	0	0	2	1	0		15kg	2	2	2		0
1	26	2	4	1	1	2	7		7	2	1	1	4	2	6	1	2			2			1	3	1	1		3	8	2	4	1	3	20	1					7	3		1	15kg, half bag	2	3	2		0
1	28	2	4	1	1	2	7		7	2	1	1	3	1	6	1	2			2			1	3	1	1		3	8	2	4	1	2	19	1					7	3		1	12kg, 0.5bag	2	2	2		0
1	29	2	5	1	1	2	11	nurse	11	1		0	3	1	6	1	2			2			1	3	1	2	0																		2		2		0
1	28	2	4	1	1	2	1		1	1		0	2	1	7	1	2			2			1	3	1	1		3	8	4	4	1	3	22	1					7	3		1	15kg	2	3	2		0
2	30	3	4	1	1	2	2		2	2	2	2	3	1	5	1	2			2			1	3	1	1		3	8	2	4	1	2	19	1					7	3		1	15kg, half bag	2	2	2		0
1	27	2	4	1	1	2	7		7	2	1	1	3	1	6	1	2			2			1	3	1	1		3	8	2	4	1	3	20	1					7	3		1	15kg, half bag	2	3	2		0
2	29	2	5	1	1	2	7		7	2	1	1	3	1	6	1	2			2			1	3	1	2	0																		2		2		0
1	28	2	5	1	1	2	7		7	1		0	4	2	6	1	2			2			1	2	1	1		3	8	2	4	1	2	19	1					7	3		1	15kg, half bag	2	2	2		0
1	29	2	4	1	1	2	5		5	2	1	1	3	1	6	1	2			2			1	3	1	1		3	8	2	4	1	3	20	1					7	3		1	12kg, 0.5bag	2	3	2		0
1	30	3	4	1	1	2	2		2	2	2	2	3	1	5	1	2			2			1	3	1	1		3	8	2	4	1	2	19	1					7	3		1	15kg, half bag	2	2	2		0
1	28	2	4	1	1	2	7		7	2	1	1	3	1	6	1	2			2			1	3	1	1		3	8	2	4	1	2	19	1					7	3		1	15kg, half bag	2	2	2		0
1	27	2	4	1	1	2	1		1	2	2	2	4	2	5	1	2			2			1	3	1	1		3	8	2	4	1	2	19	1					7	3		1	12kg, 0.5bag	2	2	2		0
1	30	3	3	1	1	2	3		3	2	2	2	3	1	6	1	2			2			1	3	1	1		3	9	2	4	0	0	18	1				1	7	3		1	15kg, half bag	2		1	1	1
3	28	2	5	1	1	2	7		7	1		0	4	2	5	1	2			2			1	4	1	1		3	8	2	4	1	2	19	1					7	3		1	12kg, 0.5bag	2	2	2		0
1	29	2	4	1	1	2	7		7	1		0	4	2	5	1	2			2			1	4	1	2	1																		2		2		0
1	29	2	4	1	1	2	1		1	2	1	1	4	2	6	1	2			2			1	3	1	1		3	8	2	4	1	2	19	1					7	3		1	12kg, 0.5bag	2	2	2		0
1	30	3	3	1	1	2	6		6	2	2	2	3	1	5	1	2			2			1	4	1	1		3	8	2	4	1	2	19	0	0	0	0	0	2	1	0		12kg	2	2	2		0
2	28	2	4	1	1	1	6		6	1		0	3	1	6	1	2			2			1	3	1	1		3	8	2	4	1	3	20	1					7	3		1	12kg, 0.5bag	2	3	2		0
2	29	2	5	1	1	2	7		7	1		0	4	2	6	1	2			2			1	3	1	1		3	8	2	4	1	3	20	1					7	3		1		2	3	2		0
1	29	2	5	1	1	2	7		7	2	1	1	4	2	5	1	2			2			1	3	1	1		3	8	2	4	1	2	19	1					7	3		1	12kg, 0.5bag	2	2	2		0
1	27	2	5	2	5	2	7		7	1		0	3	1	6	1	2			2			1	3	1	1		3	8	2	4	1	1	18					1	2	1	0		15kg	1	1	1	1	1
1	29	2	5	1	1	2	7		7	2	1	1	3	1	6	1	2			2			1	3	1	1		3	8	2	4	1	2	19	1					7	3		1	12kg, 0.5bag	2	2	2		0
1	26	2	4	1	1	2	2		2	1		0	3	1	5	1	2			2			1	3	1	1		3	8	2	4	1	2	19	1					7	3		1		2	2	2		0
1	27	2	4	1	1	2	8		8	1		0	2	1	5	1	2			2			1	3	1	2	0																		2		2		0
1	30	3	4	1	1	2	3		3	2	1	1	3	1	4	1	2			2			1	3	1	2	0																				2		0
1	20	2	3	1	1	1	9		8	2	1	1	3	1	5	1	2			2			1	3	1	2	0																				2		0
1	27	2	4	1	1	2	6		6	1		0	3	1	4	1	2			2			1	3	1	2	0																				2		0
3	28	2	5	1	3	2	7		7	2	1	1	3	1	7	1	2			2			1	3	1	1		3	8	2	4	1	2	19	1					7	3		1		2	2	2		0
3	27	2	4	1	1	2	7		7	1		0	3	1	6	1	2			2			1	3	1	1		3	8	2	4	1	2	19	1					7	3		1	15kg, half bag	2	2	2		0
1	30	3	4	1	1	2	6		6	2	2	2	4	2	5	1	2			2			1	3	1	2	1																				2		0
1	29	2	4	1	1	2	7		7	2	2	2	4	2	5	1	2			2			1	3	1	1		3	8	2	4	1	2	19	1					7	3		1	15kg, half bag	2	2	2		0
1	19	1	3	1	1	1	9		8	1		0	3	1	5	1	2			2			1	4	1	1		3	8	4	4	0	0	19		1		1		9	2	1	4	0.5bag	2		1	2	0
1	29	2	4	1	1	2	6		6	2	1	1	2	1	5	1	2			2			1	3	1	1		3	8	4	4	1	2	21	1					7	3		1	15kg	2	2	1	2	0
1	26	2	4	1	1	2	2		2	1		0	3	1	6	1	2			2			1	3	1	1		3	8	2	4	1	3	20	1					7	3		1	15kg, half bag	2	3	2		0
1	30	3	4	1	1	2	2		2	2	2	2	2	1	7	1	2			2			1	3	1	1		3	8	2	4	1	2	19	1					7	3		1		2	2	2		0
3	26	2	4	1	1	2	3		3	1		0	2	1	5	1	2			2			1	4	1	1		3	8	2	4	1	2	19	1					7	3		1	12kg, 0.5bag	2	2	1	2	0
1	26	2	5	1	1	2	7		7	1		0	3	1	6	1	2			2			1	3	1	1		3	8	2	4	1	2	19	0	0	0	0	0	2	1	0		12kg	2	2	2		0
1	27	2	4	1	1	2	6		6	2	1	1	3	1	5	1	2			2			1	3	1	1		3	8	2	4	1	2	19	1					7	3		1	15kg, half bag	2	2	2		0
1	29	2	4	1	1	2	2		2	2	1	1	3	1	6	1	2			2			1	3	1	1		3	8	2	4	1	2	19	1					7	3		1	15kg, half bag	2	2	2		0
1	25	2	4	1	1	2	1		1	1		0	3	1	5	1	2			2			1	3	1	1		3	8	2	4	1	3	20	1					7	3		1		2	3	2		0
1	26	2	4	1	1	2	7		7	1		0	4	2	5	1	2			2			1	3	1	1		3	8	2	4	1	2	19	0	0	0	0	0	2	1	0		12kg	2	2	2		0
1	26	2	4	1	1	2	7		7	1		0	4	2	5	1	2			2			1	3	1	1		3	8	2	4	1	2	19	0	0	0	0	0	2	1	0			2	2	2		0
1	29	2	4	1	1	2	7		7	2	1	1	3	1	5	1	2			2			1	4	1	1		3	8	2	4	0	0	17	1					7	3		1		2		2		0
1	28	2	4	1	1	2	2		2	2	1	1	4	2	5	1	2			2			1	3	1	1		3	8	2	4	1	2	19	1					7	3		1		2	2	2		0
1	27	2	5	1	1	2	6		6	1		0	3	1	5	1	2			2			1	3	1	1		3	8	2	4	1	2	19	1					7	3		1		2	2	2		0
1	28	2	4	1	1	2	3		3	2	1	1	3	1	5	1	2			2			1	3	1	1		3	8	2	4	0	0	17		1	1			9	2	1	4		2		1	2	0
1	30	3	4	1	2	2	6		6	2	2	2	3	1	5	1	2			2			1	3	1	1		3	8	2	4	1	3	20	0	0	0	0	0	2	1	0		12kg	2	3	2		0
1	27	2	3	1	1	2	6		6	1		0	4	2	5	1	2			2			1	3	1	1		3	8	2	4	1	3	20	1					7	3		1		2	3	2		0
1	29	2	4	1	1	2	2		2	2	1	1	2	1	7	1	2			2			1	3	1	1		3	8	2	4	1	2	19	1					7	3		1		2	2	2		0
1	26	2	4	1	1	3	5		5	1		0	3	1	6	1	2			2			1	3	1	2	1																		2		2		0
1	30	3	3	1	1	2	2		2	2	2	2	3	1	5	1	2			2			1	2	1	1		3	8	2	4	1	2	19	1					7	3		1		2	2	2		0
1	27	2	4	1	1	2	5		5	2	1	1	3	1	6	1	2			2			1	3	1	2	5																		2		2		0
1	29	2	4	1	1	2	2		2	2	1	1	3	1	6	1	2			2			1	2	1	1		3	8	2	4	1	2	19	1					7	3		1		2	2	2		0
1	29	2	4	1	1	2	2		2	2	2	2	4	2	5	1	2			2			1	3	1	2	3																		2		2		0
1	27	2	3	1	1	2	6		6	1		0	3	1	5	1	2			2			1	2	1	1		3	8	2	4	1	2	19	1					7	3		1		2	2	1	2	0
1	28	2	4	1	1	3	5		5	2	1	1	2	1	7	1	2			2			1	3	1	1		3	8	2	4	1	3	20		1		1		3	2	1		1bag	2	3	1	2	0
1	31	3	4	1	1	2	1		1	1		0	3	1	6	1	2			2			1	2	1	1		3	8	2	4	0	0	17	1					7	3		1		2		2		0
1	28	2	4	1	1	2	6		6	2	1	1	3	1	6	1	2			2			1	3	1	1		3	8	2	4	1	3	20	1					7	3		1		2	3	2		0
1	29	2	4	1	1	2	6		6	1		0	4	2	5	1	2			2			1	1	1	1		3	8	2	4	0	0	17	1					7	3		1	12kg, 0.5bag	2		2		0
1	25	2	4	1	1	3	2		2	1		0	4	2	5	1	2			2			1	3	1	1		3	8	2	4	1	3	20	1					7	3		1		2	3	2		0
3	29	2	3	1	1	2	1		1	2	1	1	4	2	5	1	2			2			1	2	1	1		3	8	2	4	1	4	21	0	0	0	0	0	2	1	0		15kg	2	4	2		0
1	28	2	3	1	1	2	1		1	2	1	1	3	1	6	1	2			2			1	2	1	1		3	8	2	4	1	4	21		1		1		3	2	1		0.5bag	2	4	2		0
3	33	3	3	1	1	2	1		1	2	2	2	3	1	6	1	2			2			1	2	1	1		3	8	2	4	1	4	21		1		1		3	2	1			2	4	2		0
2	29	2	4	1	1	2	6		6	2	1	1	3	1	7	1	2			2			1	3	1	1		3	8	2	4	1	3	20	0	0	0	0	0	2	1	0		12kg	2	3	2		0
1	19	1	4	1	1	2	6		6	1		0	4	2	5	1	2			2			1	3	1	1		3	8	2	4	1	3	20	0	0	0	0	0	2	1	0			2	3	2		0
1	30	3	4	1	1	2	6		6	2	1	1	3	1	5	1	2			2			1	3	1	1		3	8	2	4	1	3	20	0	0	0	0	0	2	1	0		15kg	2	3	2		0
1	29	2	5	1	1	2	7		7	2	1	1	2	1	7	1	2			2			1	3	1	1		3	8	2	4	1	2	19	0	0	0	0	0	2	1	0			2	2	2		0
1	31	3	3	1	1	2	1		1	2	2	2	3	1	6	1	2			2			1	2	1	1		3	8	2	4	1	2	19	0	0	0	0	0	2	1	0			2	2	2		0
1	27	2	4	1	1	2	6		6	1		0	3	1	6	1	2			2			1	3	1	1		3	8	2	4	1	3	20	0	0	0	0	0	2	1	0		12kg	2	3	2		0
3	29	2	4	1	1	2	6		6	1		0	3	1	5	1	2			2			1	3	1	1		3	8	2	4	1	2	19	0	0	0	0	0	2	1	0			2	2	2		0
2	27	2	4	1	1	2	6		6	1		0	2	1	7	1	2			2			1	3	1	1		3	8	2	4	1	2	19	0	0	0	0	0	2	1	0		15kg	2	2	2		0
3	27	2	4	1	1	2	6		6	1		0	4	2	5	1	2			2			1	3	1	1		3	8	2	4	1	3	20	0	0	0	0	0	2	1	0			2	3	2		0
1	28	2	4	1	1	2	6		6	1		0	4	2	5	1	2			2			1	3	1	1		3	8	2	4	1	3	20	0	0	0	0	0	2	1	0			2	3	2		0
1	27	2	4	1	1	2	6		6	1		0	3	1	6	1	2			2			1	3	1	1		3	8	2	4	1	3	20	0	0	0	0	0	2	1	0			2	3	2		0
3	28	2	4	1	1	2	6		6	1		0	4	2	5	1	2			2			1	3	1	1		3	8	2	4	1	3	20	0	0	0	0	0	2	1	0			2	3	2		0
3	32	3	5	1	1	2	7		7	2	2	2	3	1	5	1	2			2			1	3	1	1		3	8	2	4	1	2	19	0	0	0	0	0	2	1	0		12kg	2	2	2		0
1	29	2	4	1	1	3	6		6	2	1	1	3	1	6	1	2			2			1	3	1	1		3	8	2	4	1	2	19	0	0	0	0	0	2	1	0			2	2	2		0
1	27	2	5	1	1	2	7		7	2	1	1	5	2	4	1	2			2			1	3	1	1		3	8	2	4	1	2	19	0	0	0	0	0	2	1	0			2	2	2		0
3	26	2	5	1	1	2	7		7	1		0	4	2	5	1	2			2			1	3	1	1		3	8	2	4	1	2	19	0	0	0	0	0	2	1	0			2	2	2		0
3	30	3	3	1	1	2	1		1	1		0	4	2	5	1	2			2			1	2	1	1		3	8	2	4	1	2	19	0	0	0	0	0	2	1	0			2	2	2		0
1	27	2	3	1	1	2	1		1	1		0	2	1	7	1	2			2			1	2	1	1		3	8	2	4	1	2	19	0	0	0	0	0	2	1	0		14kg	2	2	2		0
2	31	3	5	1	1	2	7		7	2	1	1	3	1	5	1	2			2			1	3	1	1		3	8	2	4	1	2	19	0	0	0	0	0	2	1	0			2	2	2		0
3	27	2	5	1	1	2	7		7	1		0	4	2	4	1	2			2			1	3	1	1		3	8	2	4	1	2	19	0	0	0	0	0	2	1	0			2	2	2		0
1	29	2	5	1	1	2	7		7	2	2	2	3	1	6	1	2			2			1	3	1	1		3	8	2	4	1	2	19	0	0	0	0	0	2	1	0		12kg	2	2	2		0
1	29	2	5	1	1	2	7		7	2	1	1	3	1	6	1	2			2			1	3	1	1		3	8	2	4	1	2	19	0	0	0	0	0	2	1	0			2	2	2		0
2	25	2	3	2	5	2	1		1	1		0	3	1	6	1	2			2			1	2	1	1		3	8	2	4	1	2	19	0	0	0	0	0	2	1	0			2	2	2		0
1	26	2	3	1	1	2	1		1	1		0	4	2	5	1	2			2			1	2	1	1		3	8	2	4	1	2	19	0	0	0	0	0	2	1	0			2	2	2		0
3	29	2	3	1	1	2	1		1	1		0	2	1	7	1	2			2			1	2	1	1		3	8	2	4	1	2	19	0	0	0	0	0	2	1	0			2	2	2		0
1	27	2	3	2	5	2	1		1	2	1	1	3	1	6	1	2			2			1	2	1	1		3	8	2	4	1	2	19		1		1		3	2	1		1bag	2	2	2		0
3	28	2	4	1	1	2	1		1	2	1	1	3	1	6	1	2			2			1	3	1	1		3	8	2	4	1	4	21		1		1		3	2	1		1.5bag	2	4	2		0
1	27	2	4	1	1	2	6		6	2	1	1	3	1	6	1	2			2			1	3	1	1		3	8	2	4	1	3	20	0	0	0	0	0	2	1	0			2	3	2		0
3	29	2	2	1	1	2	6		6	2	1	1	4	2	4	1	2			2			1	3	1	1		3	8	2	4	1	3	20	0	0	0	0	0	2	1	0		14kg	2	3	2		0
2	29	2	3	1	1	2	2		2	1		0	4	2	5	1	2			2			1	3	1	1		3	8	2	4	1	3	20	0	0	0	0	0	2	1	0			2	3	2		0
3	29	2	3	1	1	2	2		2	1		0	4	2	5	1	2			2			1	3	1	1		3	8	2	4	1	3	20	0	0	0	0	0	2	1	0		12kg	2	3	2		0
1	26	2	3	1	1	2	2		2	1		0	3	1	5	1	2			2			1	3	1	1		3	8	2	4	1	3	20	0	0	0	0	0	2	1	0			2	3	2		0
3	27	2	3	1	1	2	2		2	1		0	2	1	6	1	2			2			1	3	1	1		3	8	2	4	1	3	20	0	0	0	0	0	2	1	0			2	3	2		0
1	28	2	3	1	1	2	2		2	1		0	3	1	5	1	2			2			1	3	1	1		3	8	2	4	1	3	20	0	0	0	0	0	2	1	0			2	3	2		0
1	27	2	3	1	1	2	2		2	1		0	4	2	5	1	2			2			1	3	1	1		3	8	2	4	1	3	20	0	0	0	0	0	2	1	0			2	3	2		0
1	27	2	3	1	1	2	2		2	1		0	4	2	5	1	2			2			1	3	1	1		3	8	2	4	1	3	20	0	0	0	0	0	2	1	0			2	3	2		0
1	28	2	3	1	1	2	1		1	1		0	4	2	4	1	2			2			1	2	1	1		3	8	2	4	1	4	21		1		1		3	2	1			2	4	2		0
1	30	3	3	1	3	2	1		1	2	2	2	4	2	5	1	2			2			1	2	1	1		3	8	2	4	1	4	21	0	0	0	0	0	2	1	0			2	4	2		0
1	30	3	3	1	1	2	1		1	2	1	1	3	1	5	1	2			2			1	2	1	1		3	8	2	4	1	4	21		1		1		3	2	1			2	4	2		0
1	28	2	3	1	1	2	1		1	2	1	1	4	2	5	1	2			2			1	2	1	1		3	8	2	4	1	4	21	0	0	0	0	0	2	1	0			2	4	2		0
1	28	2	3	1	1	2	1		1	2	1	1	3	1	6	1	2			2			1	2	1	1		3	8	2	4	1	4	21	0	0	0	0	0	2	1	0		15kg	2	4	2		0
1	34	3	3	1	1	2	1		1	2	2	2	3	1	6	1	2			2			1	2	1	1		3	8	2	4	1	4	21	0	0	0	0	0	2	1	0			2	4	2		0
3	29	2	3	1	1	2	1		1	2	1	1	3	1	5	1	2			2			1	2	1	1		3	8	2	4	1	4	21	0	0	0	0	0	2	1	0			2	4	2		0
2	29	2	4	1	1	2	6		6	1		0	4	2	5	1	2			2			1	3	1	1		3	8	2	4	1	3	20	1					7	3		1		2	3	2		0
1	27	2	4	1	1	2	6		6	1		0	2	1	6	1	2			2			1	3	1	1		3	8	2	4	1	3	20	0	0	0	0	0	2	1	0			2	3	2		0
1	26	2	4	1	1	2	6		6	2	1	1	3	1	6	1	2			2			1	2	1	2	1																				2		0
1	27	2	4	1	1	2	6		6	1		0	2	1	5	1	2			2			1	3	1	1		3	8	2	4	1	3	20	1					7	3		1		2	3	2		0
3	28	2	4	1	1	2	6		6	1		0	3	1	6	1	2			2			1	3	1	1		3	8	2	4	1	3	20	1					7	3		1		2	3	2		0
1	29	2	5	1	1	2	2		2	2	1	1	4	2	5	1	2			2			1	3	1	1		3	8	2	4	1	3	20	1					7	3		1		2	3	2		0
1	28	2	4	1	1	2	2		2	1		0	4	2	5	1	2			2			1	3	1	1		3	8	2	4	1	3	20	1					7	3		1		2	3	2		0
1	31	3	4	1	1	2	2		2	2	2	2	4	2	5	1	2			2			1	3	1	2	0																				2		0
3	27	2	4	1	1	2	2		2	1		0	4	2	5	1	2			2			1	3	1	1		3	8	2	4	1	3	20	0	0	0	0	0	2	1	0			2	3	2		0
1	30	3	4	1	1	2	6		6	1		0	3	1	6	1	2			2			1	4	1	1		2	8	2	4	1	4	20	1					7	3		1		2	4	2		0
1	29	2	4	1	1	2	2		2	2	1	1	4	2	5	1	2			2			1	3	1	1		3	8	2	4	1	3	20	1					7	3		1		2	3	2		0
1	27	2	4	1	1	2	6		6	1		0	4	2	5	1	2			2			1	3	1	1		3	8	2	4	1	3	20	1					7	3		1		2	3	2		0
1	30	3	3	2	5	2	1		1	1		0	2	1	7	1	2			2			1	2	1	1		3	8	2	4	1	2	19		1		1		3	2	1			2	2	2		0
1	29	2	4	1	1	2	5		5	1		0	3	1	6	1	2			2			1	3	1	1		3	8	2	4	1	3	20	1					7	3		1		2	3	2		0
1	29	2	4	1	1	2	1		1	2	1	1	3	1	6	1	2			2			1	2	1	2	5																		2		2		0
1	28	2	4	1	1	2	6		6	1		0	4	2	5	1	2			2			1	3	1	1		3	8	2	4	1	2	19		1		1		9	2	1			2	2	2		0
1	28	2	5	1	1	2	7		7	1		0	4	2	6	1	2			2			1	3	1	1		3	8	2	4	1	2	19	0	0	0	0	0	2	1	0		14kg	2	2	2		0
1	30	3	4	1	1	2	6		6	1		0	2	1	7	1	2			2			1	2	1	1		3	8	2	4	1	3	20	1					7	3		1		2	3	2		0
1	31	3	4	1	1	2	2		2	1		0	3	1	6	1	2			2			1	4	1	2	5																		2		2		0
1	28	2	4	1	1	2	1		1	2	1	1	2	1	7	1	2			2			1	3	1	1		3	8	2	4	0	0	17	1					7	3		1		2		2		0
1	29	2	5	2	5	2	7		7	2	1	1	3	1	6	1	2			2			1	3	1	1		3	8	2	4	1	3	20	1					7	3		1		2	3	2		0
1	30	3	4	1	1	2	1		1	2	1	1	4	2	5	1	2			2			1	2	1	1		3	8	2	4	1	3	20	1					7	3		1		2	3	2		0
1	29	2	4	1	1	2	2		2	2	2	2	3	1	6	1	2			2			1	3	1	2	5																		2		2		0
1	30	3	4	1	1	2	2		2	2	1	1	3	1	5	1	2			2			1	3	1	1		3	8	2	4	1	3	20	1					7	3		1		2	3	2		0
1	31	3	4	1	1	2	7		7	2	1	1	3	1	5	1	2			2			1	4	1	1		3	8	2	4	0	0	17	0	0	0	0	0	2	1	0			2		2		0
1	28	2	4	1	1	2	6		6	1		0	5	2	4	1	2			2			1	3	1	2	0																		2		2		0
3	28	2	4	1	1	2	2		2	2	1	1	3	1	6	1	2			2			1	3	1	1		3	8	2	4	1	3	20	1					7	3		1		2	3	2		0
1	29	2	4	1	1	2	6		6	2	2	2	4	2	5	1	2			2			1	3	1	1		3	8	2	4	1	3	20	1					7	3		1		2	3	2		0
3	29	2	4	1	1	2	6		6	1		0	4	2	5	1	2			2			1	3	1	1		3	8	2	4	1	3	20	1					7	3		1	15kg, half bag	2	3	2		0
1	26	2	5	1	1	2	7		7	1		0	3	1	6	1	2			2			1	3	1	1		3	8	2	4	1	1	18	0	0	0	0	0	2	1	0		15kg	2	1	2		0
1	28	2	4	1	1	2	2		2	2	1	1	4	2	5	1	2			2			1	3	1	1		3	8	2	4	1	4	21	1					7	3		1		2	4	2		0
1	30	3	4	1	1	2	1		1	2	1	1	4	2	5	1	2			2			1	3	1	1		3	8	2	4	1	3	20	1					7	3		1		2	3	2		0
3	28	2	3	2	5	2	2		2	1		0	3	1	6	1	2			2			1	2	1	1		3	8	2	4	1	3	20	1					7	3		1		2	3	2		0
1	29	2	4	1	1	2	2		2	2	1	1	2	1	7	1	2			2			1	2	1	1		3	8	2	4	1	2	19		1		1		3	2	1		0.5bag	2	2	2		0
1	27	2	4	2	5	2	2		2	1		0	2	1	6	1	2			2			1	2	1	1		3	8	2	4	1	4	21		1		1		3	2	1		1bag	2	4	2		0
3	29	2	4	2	5	2	2		2	1		0	3	1	5	1	2			2			1	2	1	1		3	8	2	4	1	4	21		1		1		3	2	1			2	4	2		0
1	29	2	3	2	5	2	2		2	1		0	4	2	4	1	2			2			1	2	1	1		3	8	2	4	1	2	19		1		1		3	2	1			2	2	2		0
2	29	2	3	2	5	2	2		2	1		0	4	2	5	1	2			2			1	2	1	1		3	8	2	4	1	4	21	1					7	3		1		2	4	2		0
1	28	2	3	2	5	2	2		2	1		0	3	1	6	1	2			2			1	2	1	1		3	8	2	4	1	4	21	1					7	3		1		2	4	2		0
1	28	2	5	1	1	2	6		6	1		0	4	2	5	1	2			2			1	4	1	1		3	8	2	4	1	3	20	1					7	3		1		2	3	2		0
1	28	2	4	1	1	1	6		6	1		0	4	2	5	1	2			2			1	3	1	1		3	8	2	4	1	2	19	1					7	3		1		2	2	2		0
1	26	2	3	1	1	3	5		5	1		0	2	1	7	1	2			2			1	2	1	1		3	8	2	4	0	0	17	1					7	3		1		2		2		0
1	26	2	3	2	5	2	1		1	1		0	2	1	7	1	2			2			1	2	1	1		3	8	2	4	1	2	19	0	0	0	0	0	1	1	0		1bag	2	2	2		0
1	28	2	4	1	1	2	1		1	2	1	1	4	2	5	1	2			2			1	3	1	1		3	8	2	4	1	4	21		1		1		3	2	1			2	4	2		0
1	29	2	5	1	1	2	7		7	1		0	2	1	6	1	2			2			1	3	1	1		3	8	2	4	1	2	19	0	0	0	0	0	2	1	0		15kg	2	2	2		0
1	28	2	5	1	1	2	7		7	1		0	3	1	6	1	2			2			1	3	1	1		3	8	2	4	1	2	19	0	0	0	0	0	2	1	0			2	2	2		0
1	28	2	5	1	1	2	7		7	1		0	4	2	5	1	2			2			1	3	1	1		3	8	2	4	1	2	19	0	0	0	0	0	2	1	0			2	2	2		0
2	28	2	5	1	1	2	7		7	1		0	3	1	5	1	2			2			1	3	1	1		3	8	2	4	1	2	19	0	0	0	0	0	1	1	0			2	2	2		0
3	27	2	5	1	1	2	7		7	1		0	2	1	6	1	2			2			1	3	1	1		3	8	2	4	0	0	17	0	0	0	0	0	2	1	0			2		2		0
3	19	1	5	1	1	2	7		7	1		0	3	1		0	2			2			1	3	1	1		3	8	2	4	1	2	19	0	0	0	0	0	2	1	0			2	2	2		0
1	26	2	5	1	1	2	7		7	1		0	3	1	6	1	2			2			1	3	1	1		3	8	2	4	1	2	19	0	0	0	0	0	2	1	0		12kg	2	2	2		0
1	28	2	5	1	1	2	7		7	1		0	3	1	5	1	2			2			1	3	1	1		3	8	2	4	1	2	19	0	0	0	0	0	2	1	0			2	2	2		0
1	27	2	5	1	1	2	7		7	2	1	1	5	2	4	1	2			2			1	3	1	1		3	8	2	4	1	2	19	0	0	0	0	0	2	1	0			2	2	2		0
3	29	2	3	1	1	2	2		2	1		0	4	2	5	1	2			2			1	3	1	1		3	8	2	4	1	3	20		1		1		3	2	1			2	3	2		0
1	26	2	3	1	1	2	2		2	1		0	4	2	5	1	2			2			1	3	1	1		3	8	2	4	1	3	20		1		1		3	2	1			2	3	2		0
2	28	2	4	1	1	2	1		1	2	1	1	2	1	7	1	2			2			1	3	1	1		3	8	2	4	1	4	21		1		1		3	2	1			2	4	2		0
1	30	3	4	1	1	2	1		1	2	1	1	3	1	6	1	2			2			1	3	1	1		3	8	2	4	1	4	21		1		1		3	2	1			2	4	2		0
1	29	2	4	1	1	2	1		1	2	1	1	3	1	6	1	2			2			1	3	1	1		3	8	2	4	1	4	21		1		1		3	2	1		1bag	2	4	2		0
1	29	2	4	1	1	2	1		1	2	2	2	4	2	5	1	2			2			1	3	1	1		3	8	2	4	1	4	21		1		1		3	2	1			2	4	2		0
1	27	2	4	1	1	2	1		1	2	1	1	2	1	7	1	2			2			1	3	1	1		3	8	2	4	1	4	21		1		1		3	2	1		0.5bag	2	4	2		0
1	35	3	4	1	1	2	1		1	2	2	2	4	2	5	1	2			2			1	3	1	1		3	8	2	4	1	4	21		1		1		3	2	1			2	4	2		0
1	30	3	4	1	1	2	5		5	2	1	1	4	2	6	1	2			2			1	3	1	2	0																		2		2		0
1	32	3	5	1	1	2	7		7	2	2	2	4	2	6	1	2			2			1	3	1	1		3	8	2	4	1	3	20		1		1		3	2	1		1bag	2	3	2		0
2	34	3	4	1	1	3	6		6	2	1	1	4	2	5	1	2			2			1	3	1	1		3	8	2	4	1	3	20		1		1		3	2	1		1bag	2	3	2		0
1	30	3	4	1	1	2	2		2	2	1	1	3	1	6	1	2			2			1	3	1	1		3	8	2	4	1	2	19	0	0	0	0	0	2	1	0		15kg	2	2	2		0
2	29	2	4	1	1	2	1		1	2	1	1	4	2	5	1	2			2			1	3	1	1		3	8	2	4	1	3	20	0	0	0	0	0	2	1	0		15kg	2	3	2		0
2	25	2	4	1	1	2	1		1	1		0	4	2	4	1	2			2			1	3	1	1		3	8	2	4	1	2	19	0	0	0	0	0	2	1	0		12kg	2	2	2		0
3	30	3	4	1	1	2	5		5	2	2	2	3	1	5	1	2			2			1	3	1	1		3	8	2	4	1	2	19	0	0	0	0	0	2	1	0		15kg	2	2	2		0
1	26	2	4	1	1	3	5		5	2	1	1	3	1	5	1	2			2			1	3	1	1		3	8	2	4	1	2	19	0	0	0	0	0	2	1	0		15kg	2	2	2		0
1	30	3	4	1	1	2	5		5	2	1	1	3	1	5	1	2			2			1	3	1	1		3	8	2	4	1	2	19	0	0	0	0	0	2	1	0		15kg	2	2	2		0
1	29	2	4	1	1	2	1		1	2	2	2	3	1	5	1	2			2			1	3	1	1		3	8	2	4	1	2	19	0	0	0	0	0	2	1	0		12kg	2	2	2		0
1	24	2	5	1	1	2	7		7	1		0	3	1	5	1	2			2			1	2	1	1		3	8	2	4	1	1	18	0	0	0	0	0	2	1	0		15kg	2	1	2		0
1	30	3	4	1	1	2	1		1	2	2	2	3	1	6	1	2			2			1	3	1	2	0																		2		2		0
1	25	2	5	1	1	2	7		7	1		0	4	2	5	1	2			2			1	2	1	1		3	8	2	4	1	2	19	0	0	0	0	0	2	1	0		15kg	2	2	1	2	0
1	29	2	4	2	5	2	5		5	2	3	3	4	2	5	1	2			2			1	3	1	1		3	8	2	4	1	4	21	0	0	0	0	0	2	1	0		12kg	2	4	2		0
1	30	3	4	2	5	2	2		2	2	1	1	3	1	4	1	2			2			1	3	1	1		3	8	2	4	1	4	21	0	0	0	0	0	2	1	0		15kg	2	4	2		0
1	31	3	4	2	5	3	5		5	2	2	2	4	2	5	1	2			2			1	3	1	1		3	8	2	4	1	4	21	0	0	0	0	0	2	1	0		15kg	2	4	2		0
1	27	2	3	2	5	2	2		2	2	1	1	4	2	5	1	2			2			1	3	1	1		3	8	2	4	1	3	20	0	0	0	0	0	2	1	0		15kg	2	3	2		0
1	31	3	4	2	5	3	5		5	2	2	2	4	2	5	1	2			2			1	3	1	1		3	8	2	4	1	4	21	0	0	0	0	0	2	1	0		15kg	2	4	2		0
1	27	2	3	2	5	2	2		2	1		0	4	2	5	1	2			2			1	3	1	1		3	8	2	4	1	4	21	0	0	0	0	0	2	1	0		15kg	2	4	2		0
1	33	3	3	2	5	2	1		1	2	2	2	4	2	5	1	2			2			1	3	1	1		3	8	2	4	1	4	21	0	0	0	0	0	2	1	0		15kg	2	4	2		0
1	27	2	3	2	5	2	2		2	2	1	1	3	1	5	1	2			2			1	3	1	1		3	8	2	4	1	3	20		1		1		9	2	1	3	0.5bag	2	3	2		0
1	26	2	3	2	5	2	2		2	1		0	4	2	5	1	2			2			1	3	1	1		3	8	2	4	1	3	20	1					7	3		1	12kg, 0.5bag	2	3	2		0
1	27	2	3	2	1	3	5		5	1		0	4	2	5	1	2			2			1	3	1	1		3	8	2	4	1	4	21	0	0	0	0	0	2	1	0		15kg	2	4	2		0
1	26	2	5	1	1	2	7		7	1		0	3	1	6	1	2			2			1	2	1	1		3	8	2	4	1	2	19	0	0	0	0	0	2	1	0		15kg	2	2	1	2	0
1	28	2	5	1	1	3	7		7	1		0	3	1	5	1	2			2			1	2	1	1		3	8	2	4	1	1	18		1	1			3	2	1		0.5bag	2	1	1	2	0
1	27	2	5	1	2	3	7		7	1		0	4	2	5	1	2			2			1	2	1	1		3	8	2	4	1	3	20		1		1		3	2	1		0.5bag	2	3	2		0
1	29	2	5	1	1	3	7		7	1		0	4	2	5	1	2			2			1	2	1	1		3	8	2	4	1	3	20		1		1		3	2	1		1bag	2	3	2		0
3	30	3	4	1	1	2	6		6	2	1	1	4	2	5	1	2			2			1	3	1	1		3	8	2	2	1	3	18	0	0	0	0	0	2	1	0		15kg	2	3	2		0
2	31	3	5	1	1	2	7		7	1		0	4	2	5	1	2			2			1	2	1	1		3	8	2	4	1	3	20		1		1		3	2	1		0.5bag	2	3	2		0
1	33	3	4	1	1	2	6		6	2	2	2	4	2	5	1	2			2			1	3	1	1		3	8	2	4	1	4	21	0	0	0	0	0	2	1	0		15kg	2	4	2		0
1	27	2	5	1	1	2	6		6	2	1	1	4	2	5	1	2			2			1	3	1	1		3	8	2	4	1	4	21	0	0	0	0	0	2	1	0		15kg	2	4	2		0
1	24	2	4	1	1	2	1		1	2	1	1	4	2	5	1	2			2			1	3	1	1		3	8	2	4	1	4	21	1					7	3		1	15kg, half bag	2	4	2		0
1	27	2	5	1	1	2	7		7	2	1	1	3	1	5	1	2			2			1	2	1	1		3	8	2	4	1	3	20	0	0	0	0	0	2	1	0		15kg	2	3	1	2	0
1	32	3	5	1	1	2	7		7	2	2	2	3	1	6	1	2			2			1	3	1	1		3	8	2	4	1	3	20	0	0	0	0	0	2	1	0		12kg	2	3	1	2	0
2	28	2	5	1	1	2	7		7	1		0	4	2	5	1	2			2			1	2	1	1		3	8	2	4	1	3	20	0	0	0	0	0	2	1	0		15kg	2	3	1	2	0
1	27	2	5	1	1	2	7		7	1		0	3	1	8	0	2			2			1	2	1	1		3	8	2	4	1	3	20		1		1		3	2	1		0.5bag	2	3	1	2	0
1	27	2	4	1	1	2	2		2	1		0	3	1	9	0	2			2			1	3	1	2	1																		2		2		0
2	36	3	2	1	2	1	1		1	1		0	4	2	6	1	2			2			1	4	1	1		3	8	2	4	1	2	19					1	2	1	0		12kg	2	2	1	1	1
1	27	2	5	1	1	2	1		1	1		0	5	2	7	1	2			2			1	3	1	1		3	3	4	4	1	2	16		1	1			3	2	1		1bag	2	2	2		0
1	24	2	3	1	1	2	2		2	1		0	3	1	8	0	2			2			1	3	1	2	0																				2		0
1	23	2	4	1	1	2	10		10	2	3	3	4	2	5	1	2			2			1	1	1	2	0																		2		2		0
3	28	2	5	1	1	2	6		6	1		0	3	1	7	1	2			2			1	3	1	2	3																		2		2		0
1	22	2	3	1	1	3	5		5	1		0	2	1	9	0	2			2			1	3	1	1		3	8	2	4	1	2	19		1		1		3	2	1			2	2	2		0
1	27	2	4	1	1	2	1		1	1		0	2	1	6	1	2			2			1	3	1	2	1																		2		2		0
1	25	2	4	1	1	3	1		1	2	1	1	2	1	6	1	2			2			1	3	1	1		3	8	2	4	1	2	19	0	0	0	0	0	2	1	0		15kg	2	2	2		0
1	38	3	4	1	1	2	7		7	2	1	1	2	1	6	1	2			2			1	3	1	2	1																		2		2		0
1	27	2	5	1	1	2	7		7	1		0	3	1	5	1	2			2			1	2	1	1		3	8	2	4	1	2	19	0	0	0	0	0	2	1	0			2	2	2		0
1	27	2	4	1	1	2	7		7	1		0	2	1	8	0	2			2			1	3	1	2	1																		2		2		0
1	29	2	4	1	1	2	1		1	1		0	2	1	5	1	2			2			1	3	1	2	1																		2		2		0
1	29	2	4	1	1	2	2		2	1		0	3	1	5	1	2			2			1	3	1	2	0																		2		2		0
1	28	2	4	1	1	3	1		1	1		0	2	1	7	1	2			2			1	2	1	1		3	8	2	4	1	2	19	1					7	3		1	15kg, half bag	2	2	2		0
1	27	2	4	1	1	2	1		1	1		0	2	1	7	1	2			2			1	1	1	2	1																		2		2		0
1	28	2	4	1	1	2	1		1	1		0	2	1	7	1	2			2			1	1	1	2	1																		2		2		0
1	30	3	3	1	1	2	7		7	2	2	2	2	1	6	1	2			2			1	3	1	1		3	8	2	4	1	2	19	1					7	3		1	12kg, 0.5bag	2	2	2		0
1	25	2	5	1	1	2	4		3	1		0	2	1	6	1	2			2			1	3	1	2	2																		2		2		0
1	26	2	4	1	1	3	2		2	2	2	2	2	1	6	1	2			2			1	3	1	2	2																		2		2		0
1	30	3	5	1	1	2	2		2	2	2	2	5	2	6	1	2			2			1	3	1	1		3	3	4	4	1	2	16		1	1			3	2	1			2	2	2		0
1	25	2	4	1	1	3	2		2	1		0	2	1	6	1	2			2			1	3	1	2	1																		2		2		0
1	33	3	5	1	1	2	1		1	1		0	3	1	5	1	2			2			1	3	1	1		3	3	4	4	1	2	16		1	1			3	2	1		1bag	2	2	2		0
1	23	2	4	1	1	2	6		6	2	2	2	4	2	5	1	2			2			1	3	1	2	1																		2		2		0
1	23	2	4	1	3	2	7		7	1		0	3	1	5	1	2			2			1	3	1	1		3	8	2	4	1	2	19	0	0	0	0	0	2	1	0		15kg	2	2	2		0
1	23	2	4	1	1	2	6		6	2	3	3	4	2	6	1	2			2			1	1	1	2	0																		2		2		0
1	28	2	4	1	1	3	2		2	1		0	2	1	7	1	2			2			1	3	1	1		3	3	4	4	1	2	16		1	1			3	2	1		0.5bag	2	2	2		0
1	22	2	3	1	1	2	1		1	2	2	2	2	1		0	2			2			1	1	1	1		3	8	2	4	1	2	19	1					7	3		1	12kg, 0.5bag	2	2	2		0
1	28	2	5	1	1	3	2		2	1		0	4	2	6	1	2			2			1	3	1	1		3	3	4	4	1	3	17		1	1			3	2	1			2	3	2		0
3	32	3	5	1	1	2	2		2	1		0	3	1	6	1	2			2			1	3	1	1		3	3	4	4	1	3	17		1	1			3	2	1		1bag	2	3	2		0
1	18	1	3	1	1	3	9		8	1		0	2	1	5	1	2			2			1	1	1	2	1																		2		2		0
1	32	3	5	1	1	3	1		1	2	1	1	2	1	7	1	2			2			1	3	1	1		3	3	4	4	1	2	16		1	1			3	2	1		0.5bag	2	2	2		0
1	28	2	4	1	1	2	2		2	2	2	2	2	1	6	1	2			2			1	1	1	2	2																		2		2		0
1	23	2	4	1	1	2	7		7	1		0	2	1	5	1	2			2			1	1	1	2	1																		2		2		0
1	30	3	5	1	1	2	2		2	1		0	3	1	6	1	2			2			1	3	1	1		3	3	4	4	1	2	16		1	1			3	2	1		1bag	2	2	2		0
2	27	2	5	1	1	3	2		2	1		0	2	1	8	0	2			2			1	3	1	1		3	3	4	4	1	1	15	0	0	0	0	0	2	1	0		15kg	2	1	2		0
1	24	2	5	1	1	2	2		2	1		0	2	1	6	1	2			2			1	3	1	2	2																		2		2		0
1	28	2	5	1	1	3	2		2	1		0	5	2	7	1	2			2			1	3	1	1		3	3	2	4	1	2	14	0	0	0	0	0	2	1	0		15kg	2	2	2		0
1	29	2	4	1	1	3	2		2	2	2	2	4	2	5	1	2			2			1	3	1	2	1																		2		2		0
3	28	2	4	1	1	2	1		1	2	1	1	3	1	6	1	2			2			1	3	1	1		3	8	2	4	1	4	21		1		1		3	2	1		1.5bag	2	4	2		0
1	27	2	4	1	1	2	6		6	2	1	1	3	1	6	1	2			2			1	3	1	1		3	8	2	4	1	3	20	0	0	0	0	0	2	1	0			2	3	2		0
3	29	2	2	1	1	2	6		6	2	1	1	4	2	4	1	2			2			1	3	1	1		3	8	2	4	1	3	20	0	0	0	0	0	2	1	0		14kg	2	3	2		0
2	29	2	3	1	1	2	2		2	1		0	4	2	5	1	2			2			1	3	1	1		3	8	2	4	1	3	20	0	0	0	0	0	2	1	0			2	3	2		0
3	29	2	3	1	1	2	2		2	1		0	4	2	5	1	2			2			1	3	1	1		3	8	2	4	1	3	20	0	0	0	0	0	2	1	0		12kg	2	3	2		0
1	26	2	3	1	1	2	2		2	1		0	3	1	5	1	2			2			1	3	1	1		3	8	2	4	1	3	20	0	0	0	0	0	2	1	0			2	3	2		0
3	27	2	3	1	1	2	2		2	1		0	2	1	6	1	2			2			1	3	1	1		3	8	2	4	1	3	20	0	0	0	0	0	2	1	0			2	3	2		0
1	28	2	3	1	1	2	2		2	1		0	3	1	5	1	2			2			1	3	1	1		3	8	2	4	1	3	20	0	0	0	0	0	2	1	0			2	3	2		0
1	27	2	3	1	1	2	2		2	1		0	4	2	5	1	2			2			1	3	1	1		3	8	2	4	1	3	20	0	0	0	0	0	2	1	0			2	3	2		0
1	27	2	3	1	1	2	2		2	1		0	4	2	5	1	2			2			1	3	1	1		3	8	2	4	1	3	20	0	0	0	0	0	2	1	0			2	3	2		0
1	32	3	5	1	2	2	6		6	2	2	2	3	1	5	1	2			2			1	3	1	1		3	8	2	4	1	3	20	0	0	0	0	0	2	1	0		15kg	2	3	1	2	0
1	29	2	3	1	1	2	2		2	1		0	3	1	6	1	2			2			1	3	1	1		3	8	2	4	1	2	19	0	0	0	0	0	2	1	0		15kg	2	2	1	2	0
2	33	3	3	1	1	2	2		2	2	2	2	4	2	5	1	2			2			1	2	1	1		3	8	2	4	0	0	17	1					7	3		1	15kg, half bag	2		2		0
1	30	3	3	1	1	2	2		2	2	2	2	3	1	6	1	2			2			1	2	1	1		3	8	2	4	1	2	19	0	0	0	0	0	2	1	0			2	2	1	2	0
1	27	2	3	2	5	3	6		6	1		0	3	1	6	1	2			2			1	2	1	1		3	8	2	4	1	2	19	0	0	0	0	0	2	1	0		15kg	2	2	1	2	0
1	25	2	4	2	5	3	6		6	1		0	4	2	5	1	2			2			1	2	1	1		3	8	2	4	1	2	19	0	0	0	0	0	2	1	0			2	2	1	2	0
1	27	2	4	2	5	3	6		6	1		0	4	2	4	1	2			2			1	2	1	1		3	8	2	4	1	2	19	0	0	0	0	0	2	1	0			2	2	1	2	0
1	27	2	4	1	1	2	6		6	1		0	3	1	6	1	2			2			1	3	1	1		2	8	2	4	1	2	18	0	0	0	0	0	2	1	0			2	2	2		0
1	27	2	4	1	2	3	6		6	1		0	3	1	5	1	2			2			1	2	1	1		3	8	2	4	1	2	19	0	0	0	0	0	2	1	0			2	2	1	2	0
1	23	2	4	1	1	3	6		6	1		0	3	1	5	1	2			2			1	3	1	1		3	8	2	4	0	0	17	0	0	0	0	0	2	1	0			2		1	2	0
1	28	2	4	1	1	3	6		6	1		0	4	2	5	1	2			2			1	3	1	1		3	8	2	4	0	0	17	1					7	3		1		2		2		0
1	26	2	5	1	1	2	7		7	1		0	3	1	6	1	2			2			1	3	1	1		3	8	2	4	1	2	19	1					7	3		1		2	2	2		0
1	29	2	3	1	1	2	2		2	1		0	3	1	5	1	2			2			1	3	1	1		3	8	2	4	1	3	20		1		1		3	2	1			3	3	2		0
3	29	2	4	1	1	2	1		1	2	2	2	4	2	5	1	2			2			1	3	1	1		3	8	2	4	1	4	21	0	0	0	0	0	2	1	0			2	4	2		0
1	29	2	4	1	1	2	1		1	2	1	1	4	2	5	1	2			2			1	3	1	1		3	8	2	4	1	4	21	0	0	0	0	0	2	1	0		12kg	2	4	2		0
1	30	3	5	1	1	2	7		7	2	2	2	2	1	6	1	2			2			1	2	1	1		3	8	2	4	1	2	19	0	0	0	0	0	2	1	0			2	2	2		0
1	29	2	5	1	1	2	7		7	2	1	1	4	2	4	1	2			2			1	2	1	1		3	8	2	4	1	2	19	0	0	0	0	0	2	1	0			2	2	2		0
1	28	2	5	1	1	2	7		7	2	1	1	4	2	5	1	2			2			1	2	1	1		3	8	2	4	1	2	19	0	0	0	0	0	2	1	0		15kg	2	2	2		0
1	29	2	4	1	1	2	7		7	2	1	1	2	1	6	1	2			2			1	2	1	1		3	8	2	4	1	2	19	0	0	0	0	0	2	1	0			2	2	2		0
3	40	4	5	1	1	2	7		7	2	2	2	3	1		0	2			2			1	2	1	1		3	8	2	2	1	2	17	0	0	0	0	0	2	1	0			2	2	2		0
1	33	3	5	1	1	2	7		7	2	2	2	3	1	6	1	2			2			1	2	1	1		3	8	2	4	1	2	19	0	0	0	0	0	2	1	0			2	2	2		0
1	29	2	5	1	1	2	7		7	2	1	1	4	2	4	1	2			2			1	2	1	1		3	8	2	4	1	2	19	0	0	0	0	0	2	1	0		15kg	2	2	2		0
3	30	3	5	1	1	2	7		7	2	2	2	2	1	6	1	2			2			1	2	1	1		3	8	2	4	1	2	19	0	0	0	0	0	2	1	0			2	2	2		0
1	29	2	3	2	5	2	1		1	1		0	4	2	5	1	2			2			1	2	1	1		3	8	2	4	1	2	19		1		1		3	2	1			2	2	2		0
1	28	2	4	1	1	2	6		6	2	1	1	3	1	6	1	2			2			1	3	1	1		3	8	2	0.5	1	3	16.5	0	0	0	0	0	2	1	0			2	3	2		0
1	33	3	3	1	1	2	2		2	2	2	2	4	2	5	1	2			2			1	3	1	1		3	8	2	4	1	2	19		1		1		3	2	1		1bag	2	2	2		0
1	27	2	5	1	1	2	7		7	2	1	1	3	1	6	1	2			2			1	2	1	1		3	8	2	4	1	2	19	0	0	0	0	0	2	1	0			2	2	2		0
1	26	2	3	1	1	2	2		2	1		0	3	1	5	1	2			2			1	3	1	1		3	8	2	4	1	3	20		1		1		3	2	1			2	3	2		0
1	27	2	3	1	1	2	2		2	1		0	4	2	5	1	2			2			1	3	1	1		3	8	2	4	1	3	20		1		1		3	2	1			2	3	2		0
2	28	2	3	1	1	2	2		2	1		0	5	2	4	1	2			2			1	3	1	1		3	8	2	4	1	3	20	0	0	0	0	0	2	1	0		12kg	2	3	2		0
1	32	3	5	1	1	2	7		7	2	2	2	3	1	5	1	2			2			1	2	1	1		3	8	2	4	1	2	19	0	0	0	0	0	2	1	0			2	2	2		0
1	27	2	3	1	1	2	2		2	1		0	4	2	5	1	2			2			1	3	1	1		3	8	2	4	1	3	20	0	0	0	0	0	2	1	0		15kg	2	3	2		0
1	29	2	5	1	1	2	7		7	2	1	1	3	1	6	1	2			2			1	3	1	1		3	8	2	4	1	3	20		1		1		3	2	1			2	3	2		0
1	27	2	3	1	1	2	2		2	1		0	4	2	5	1	2			2			1	3	1	1		3	8	2	4	1	3	20		1		1		3	2	1			2	3	2		0
1	29	2	4	1	1	2	6		6	2	1	1	4	2	5	1	2			2			1	3	1	1		3	8	2	4	1	3	20	0	0	0	0	0	2	1	0			2	3	2		0
1	28	2	5	1	1	2	2		2	1		0	4	2	5	1	2			2			1	3	1	1		3	8	2	4	1	3	20	0	0	0	0	0	2	1	0			2	3	2		0
1	29	2	3	1	1	2	2		2	2	1	1	3	1	5	1	2			2			1	3	1	1		3	8	2	4	1	3	20	0	0	0	0	0	2	1	0			2	3	2		0
3	35	3	3	1	1	2	2		2	2	3	3	3	1	6	1	2			2			1	3	1	1		3	8	2	4	1	3	20	0	0	0	0	0	2	1	0			2	3	2		0
1	32	3	4	1	1	2	6		6	2	2	2	4	2	5	1	2			2			1	3	1	1		3	8	2	4	1	3	20	0	0	0	0	0	2	1	0			2	3	2		0
1	29	2	4	1	1	2	6		6	2	1	1	4	2	5	1	2			2			1	3	1	1		3	8	2	4	1	3	20	0	0	0	0	0	2	1	0			2	3	2		0
1	29	2	4	1	1	2	6		6	2	1	1	3	1	5	1	2			2			1	3	1	1		3	8	2	4	1	3	20	0	0	0	0	0	2	1	0			2	3	2		0
3	29	2	4	1	1	2	6		6	2	1	1	4	2	5	1	2			2			1	3	1	1		3	8	2	4	1	3	20	0	0	0	0	0	2	1	0			2	3	2		0
1	32	3	4	1	1	2	6		6	2	2	2	4	2	5	1	2			2			1	3	1	1		3	8	2	4	1	3	20	0	0	0	0	0	2	1	0			2	3	2		0
[truncated: 138 more columns]

## Sheet: Variable names & labels
Variable Code	Variable Name
id	Identification number
name of participant	Name of participant
contact	Contact number of participant
locat	Location of participant
locat­1	Socioeconomic status of location
age	Age
agegp	1: <20 2: 20-29 3: 30-39 4: >39
educa	Educational level
relgn	Religion
ethnc	Ethnicity
marst	Marital status
occup	Occupation 11:Nurse/Midwife 12: Teacher
fpreg	Was this your first pregnancy
npreg	If no, how many pregnancies have you had in the past
Gravida	0, 1, 2, 3+
ancmt	What month of your pregnancy did you first attend ANC
ancmt_gp	1: 1st Trimester 2: 2nd Trimester 3: 3rd Trimester
ancno	Number of ANC visit made during pregnancy
ancno_gp	1: <8 visits 0: >8 visits
smoke	Do you smoke?
smkpg	Were you smoking during your pregnancy?
smkfq	How often were you smoking
alc	Do you consume alcoholic beverages?
alcpg	Were you consuming alcohol during your pregnancy
alcfq	How often were you drinking alcohol
suppl	Were you taking nutritional supplement during your pregnancy
suppltyp	Type of nutritional supplement taken
supplrg	Were you taking these supplements regularly as prescribed
cookpr	Were you the primary cook in the household during your pregnancy
cook	How often were you involved in cooking duties during your pregnancy
	0: Never 1: 1x/week 2: 2x/week 3: 1x/month 4: 1x/2 months 5: Occasionally
cookpg	How long during your pregnancy were you involved in cooking
cokfq	How often were your cooking activities
cookdu	On average how long were each cooking session lasting
cooktm	On average how much time were you spending in the cooking area during the duration of each cooking session
cookpl	Where were you normally cooking during your pregnancy
cookpl_1	0 = Open area 1= Enclosed kitchen, very good ventilation 2= Enclosed kitchen, good ventilation 3= Enclosed kitchen, satisfactory ventilation 4= Enclosed kitchen, poor ventilation
fuel	What fuel (s) were you using mostly for cooking during your pregnancy
fuelp	If combination of fuels, specify proportion of usage
fuel_1	1 = LPG/Electricity 2= Biomass 3 = LPG/Charcoal(less) 4 = LPG/Charcoal (more)
fuelm	How much fuel does your household use in a month
chmny	Did your kitchen/cooking area had a chimney
vent	If cooking was done in an enclosed kitchen, rate the ventilation
hap_cat	· Sum cookpg, cookfq, cookdu, cooktm & vent
	· Group as 1=7/12 3=13/18 3=19/23
	· Recode participants using LPG/Electricity as 0 (no exposure) and those using more LPG and less charcoal as 1 (very low exposure) i.e. fuel_1
	· 2, 3 and 4 are low, medium and high exposures, respectively
	· Take out mothers burning garbage at home during pregnancy from the reference group
hap_stack	LPG (80%) & Charcoal (20%)
hap_1	Biomass (charcoal, wood)
hap_2	Low/Moderate exposure
hap_3	High exposure
biomass	LPG vs. Charcoal/wood
vent_1	Very good/Good vs. Poor/Satisfactory
biomass_1	Biomass & Very good / Good ventilation
biomass_2	Biomass & Poor / Satisfactory ventilation
garb	Do you burn rubbish in your household
garbpg	If yes, was it still being done during your pregnancy
garbpg_1	Burning of rubbish in household during pregnancy
garbfq	How often was rubbish burnt in your household
garbpr	Were you always present whenever rubbish was being burnt in the household
garbpr_1	If no, how often were you present
	0: Never 1: Occasionally 4: 4x during pregnancy
hap_garb	HAP from garbage burning during pregnancy (Reference coded 0 is same as reference for hap_1
hap_joint	Joint HAP exposure from biomass use and garbage burning
outc	Outcome
outc_1	0: None 1: GDM 2: HDP 3: GDM/HDP
outc_2	GDM
outc_3	HDP
outc_4	GDM/HDP
diag1	When (gestational week) in the pregnancy were you diagnosed
diag2	Who diagnosed you
diag3	Where were you diagnosed
weight1	Weight at first ANC visit
height1	Height at first ANC visit
m_wth1	Month of first ANC visit
pp_bmi	Pre-pregnancy BMI
pp_bmigp
weight2	Weight at last ANC visit
height2	Height at last ANC visit
m_wth2	Month at last ANC visit
wt_dlvry	Weight at delivery
ht_dlvry	Height at delivery
brtwt	Birth weight
lbw
gestag	Gestational age (in weeks & days)
ptb	Preterm birth
ptb_1	1: extremely preterm (<28 weeks) 2: very preterm (28 to 32 weeks) 3: moderate to late preterm (32 to 37 weeks)
apgar_1	1_ minute Apgar score
apgar_5	5- minutes Apgar score
m_gest	Method for estimating gestational age
salmon	Frequency of consumption
salmon_1	Usual portion size
salmon_2	Frequency * Portion size
salmon_d	Vitamin D content of amount consumed
vitd	Vitamin D intake during pregnancy
vitd_tert	Tertiles of vitD intake
fv	Frequency of consumption of fruits and vegetables during pregnancy
